# Supplementary material for: Tfh2 and a subset of Tfh1 cells associate with antibody-mediated immunity to malaria
Source: JCI Insight. 2025 Oct 21;10(23):e196828. doi: 10.1172/jci.insight.196828 (PMC12890485; doi:10.1172/jci.insight.196828)
Supplement: Supplemental tables 1-9 [file jciinsight-10-196828-s025.xlsx]

## Sheet: S1_Map_clustermarkers
Supplementary Table 1: Cluster markers for each cluster in reference dataset (healthy)
	avg_log2FC	p_val_adj	direction	celltype
C1orf21	1.22348	0	up	Tfh1_CCR7neg
EOMES	1.28463	0	up	Tfh1_CCR7neg
GZMK	2.39665	0	up	Tfh1_CCR7neg
CCL5	3.71867	0	up	Tfh1_CCR7neg
CST7	2.69461	0	up	Tfh1_CCR7neg
NKG7	3.28144	0	up	Tfh1_CCR7neg
APOBEC3G	2.1148	0	up	Tfh1_CCR7neg
GZMH	1.23456	6.7796e-296	up	Tfh1_CCR7neg
ZEB2	1.61717	2.46355e-273	up	Tfh1_CCR7neg
FGFBP2	1.03419	4.50725e-268	up	Tfh1_CCR7neg
GZMA	1.12309	2.85387e-261	up	Tfh1_CCR7neg
CCL4	1.38132	1.58302e-241	up	Tfh1_CCR7neg
CMC1	1.62929	3.40782e-224	up	Tfh1_CCR7neg
DKK3	0.995911	4.5191e-207	up	Tfh1_CCR7neg
GGA2	1.54606	9.62852e-204	up	Tfh1_CCR7neg
SAMD3	0.961917	8.62878e-196	up	Tfh1_CCR7neg
HLA-DPB1	1.49279	3.51477e-183	up	Tfh1_CCR7neg
METRNL	1.77748	3.85566e-182	up	Tfh1_CCR7neg
CXCR3	1.74932	8.38481e-180	up	Tfh1_CCR7neg
S1PR5	0.594092	6.75844e-173	up	Tfh1_CCR7neg
HLA-DRB5	1.11292	2.6927e-153	up	Tfh1_CCR7neg
HLA-DRB1	1.26618	5.23729e-153	up	Tfh1_CCR7neg
PRF1	0.686205	4.28377e-149	up	Tfh1_CCR7neg
ENC1	0.811463	7.96539e-140	up	Tfh1_CCR7neg
PRR5L	0.901264	4.49049e-139	up	Tfh1_CCR7neg
PLEK	0.509822	9.89626e-136	up	Tfh1_CCR7neg
LYAR	1.28105	7.73773e-135	up	Tfh1_CCR7neg
F2R	0.960961	1.94086e-134	up	Tfh1_CCR7neg
DTHD1	0.531668	2.41908e-133	up	Tfh1_CCR7neg
HLA-DPA1	1.20323	5.74989e-130	up	Tfh1_CCR7neg
AUTS2	1.61101	8.81489e-127	up	Tfh1_CCR7neg
LDHA	1.48072	9.38664e-126	up	Tfh1_CCR7neg
MATK	0.607708	5.15233e-122	up	Tfh1_CCR7neg
GZMM	1.53545	4.19699e-121	up	Tfh1_CCR7neg
ABI3	0.861681	1.05349e-116	up	Tfh1_CCR7neg
HLA-B	0.711192	1.42416e-111	up	Tfh1_CCR7neg
CRTAM	0.450798	1.1966e-103	up	Tfh1_CCR7neg
EIF4EBP1	0.759924	2.09617e-102	up	Tfh1_CCR7neg
HLA-DRA	0.894196	2.89116e-102	up	Tfh1_CCR7neg
OASL	1.23048	1.4689e-97	up	Tfh1_CCR7neg
CTSW	0.923716	1.19062e-91	up	Tfh1_CCR7neg
SLA2	1.01319	7.40141e-91	up	Tfh1_CCR7neg
B2M	0.505366	5.10863e-88	up	Tfh1_CCR7neg
NXPH4	0.584509	8.22567e-80	up	Tfh1_CCR7neg
HLA-A	0.646585	6.56203e-79	up	Tfh1_CCR7neg
HLA-DQA2	0.465778	1.09579e-76	up	Tfh1_CCR7neg
MICAL2	0.39295	2.66122e-75	up	Tfh1_CCR7neg
CLIC3	0.538566	1.29055e-74	up	Tfh1_CCR7neg
PPP1R14B	1.39371	2.76621e-73	up	Tfh1_CCR7neg
FAM129A	1.05046	3.4437e-72	up	Tfh1_CCR7neg
TNFSF9	0.662417	2.74297e-71	up	Tfh1_CCR7neg
RUNX3	1.01529	2.25632e-66	up	Tfh1_CCR7neg
TGFB1	0.802949	3.79453e-63	up	Tfh1_CCR7neg
C12orf75	0.87967	4.60039e-63	up	Tfh1_CCR7neg
APOBEC3C	0.553747	6.55068e-62	up	Tfh1_CCR7neg
SELPLG	1.10763	8.33304e-62	up	Tfh1_CCR7neg
AKNA	1.2276	1.10172e-61	up	Tfh1_CCR7neg
ITM2C	0.805223	2.86655e-61	up	Tfh1_CCR7neg
TBX21	0.612159	4.40293e-61	up	Tfh1_CCR7neg
CYBA	0.943095	7.36512e-61	up	Tfh1_CCR7neg
CD74	1.25687	6.70643e-60	up	Tfh1_CCR7neg
IFNG	0.736043	1.08627e-58	up	Tfh1_CCR7neg
SLC7A5	1.13435	4.22958e-58	up	Tfh1_CCR7neg
GYG1	0.999186	2.2659e-57	up	Tfh1_CCR7neg
MT-CO1	0.644958	2.00251e-56	up	Tfh1_CCR7neg
NAA50	0.949148	2.94655e-52	up	Tfh1_CCR7neg
SRRT	1.12842	3.39084e-50	up	Tfh1_CCR7neg
HLA-DQB1	0.57213	6.04386e-49	up	Tfh1_CCR7neg
PLCG2	0.371836	9.85559e-49	up	Tfh1_CCR7neg
CENPF	0.659278	1.78612e-48	up	Tfh1_CCR7neg
FAM53B	0.570493	1.78422e-45	up	Tfh1_CCR7neg
MXRA7	0.879494	1.52234e-43	up	Tfh1_CCR7neg
APMAP	0.941516	7.50996e-43	up	Tfh1_CCR7neg
CYTOR	0.873622	8.42793e-43	up	Tfh1_CCR7neg
COTL1	0.922699	1.16268e-42	up	Tfh1_CCR7neg
TRMO	0.74724	4.78225e-42	up	Tfh1_CCR7neg
OSBPL7	0.509605	4.98065e-42	up	Tfh1_CCR7neg
REEP5	0.873817	1.51375e-41	up	Tfh1_CCR7neg
MCOLN2	0.60328	1.06569e-40	up	Tfh1_CCR7neg
GAPDH	0.710069	2.75203e-40	up	Tfh1_CCR7neg
RPS27	0.276028	1.84917e-39	up	Tfh1_CCR7neg
PRKX	0.969701	1.11396e-36	up	Tfh1_CCR7neg
TNFAIP3	0.740971	6.57812e-36	up	Tfh1_CCR7neg
PTK2B	0.555469	6.63512e-36	up	Tfh1_CCR7neg
DUSP2	1.1027	1.53124e-35	up	Tfh1_CCR7neg
SH2D1A	0.842796	3.50697e-35	up	Tfh1_CCR7neg
MT-CO2	0.446101	8.87613e-35	up	Tfh1_CCR7neg
TBC1D2B	0.706461	1.90843e-34	up	Tfh1_CCR7neg
ACTN4	0.978529	5.52288e-34	up	Tfh1_CCR7neg
ZFYVE28	0.642376	1.29e-33	up	Tfh1_CCR7neg
LITAF	0.788459	4.5587e-33	up	Tfh1_CCR7neg
PTPRC	0.55128	5.42178e-33	up	Tfh1_CCR7neg
TPRG1	0.325958	6.27156e-33	up	Tfh1_CCR7neg
PAXX	0.810536	8.89839e-33	up	Tfh1_CCR7neg
DUSP4	0.909853	2.71285e-32	up	Tfh1_CCR7neg
TBCD	0.582649	2.76537e-32	up	Tfh1_CCR7neg
HMGB1	0.617384	4.53752e-32	up	Tfh1_CCR7neg
UBC	0.52883	4.92468e-32	up	Tfh1_CCR7neg
2007-09-01	0.694677	1.4693e-31	up	Tfh1_CCR7neg
OAZ1	0.631803	2.61429e-31	up	Tfh1_CCR7neg
ORAI1	0.698346	4.61268e-31	up	Tfh1_CCR7neg
GNG2	0.785091	7.04818e-31	up	Tfh1_CCR7neg
TMSB10	0.540029	9.18767e-31	up	Tfh1_CCR7neg
CYTH3	0.399679	1.51483e-30	up	Tfh1_CCR7neg
LGALS3	0.717315	4.30714e-30	up	Tfh1_CCR7neg
PSMB9	0.768504	7.10256e-28	up	Tfh1_CCR7neg
HLA-C	0.465536	7.63249e-28	up	Tfh1_CCR7neg
UBB	0.593583	9.09308e-27	up	Tfh1_CCR7neg
AOAH	0.476158	1.01063e-25	up	Tfh1_CCR7neg
CTSC	0.698884	2.40204e-25	up	Tfh1_CCR7neg
MT-ATP6	0.47846	2.86947e-25	up	Tfh1_CCR7neg
YWHAQ	0.731797	3.05939e-25	up	Tfh1_CCR7neg
NFATC2	0.783813	3.4428e-25	up	Tfh1_CCR7neg
MT-ND3	0.515543	7.40713e-25	up	Tfh1_CCR7neg
RPS29	0.314429	9.95575e-25	up	Tfh1_CCR7neg
ADGRE5	0.638826	1.71528e-24	up	Tfh1_CCR7neg
HLA-E	0.434771	6.43292e-24	up	Tfh1_CCR7neg
KLHDC4	0.508261	6.8426e-24	up	Tfh1_CCR7neg
SLFN12L	0.452525	9.08121e-24	up	Tfh1_CCR7neg
LSP1	0.712966	9.51159e-24	up	Tfh1_CCR7neg
WHRN	0.526167	2.16814e-23	up	Tfh1_CCR7neg
HDGF	0.696688	2.54668e-23	up	Tfh1_CCR7neg
LCP1	0.766943	7.71141e-23	up	Tfh1_CCR7neg
GLCCI1	0.713964	2.49733e-22	up	Tfh1_CCR7neg
SRSF7	0.599819	2.65825e-22	up	Tfh1_CCR7neg
EFHD2	0.835863	3.29606e-22	up	Tfh1_CCR7neg
YARS	0.594577	3.60196e-22	up	Tfh1_CCR7neg
ARAP2	0.693726	3.91187e-22	up	Tfh1_CCR7neg
FAM160B1	0.668127	3.98835e-22	up	Tfh1_CCR7neg
LPCAT1	0.381938	1.46896e-21	up	Tfh1_CCR7neg
CHST12	0.428409	1.57559e-21	up	Tfh1_CCR7neg
CLDND1	0.745907	2.37821e-21	up	Tfh1_CCR7neg
IRF1	0.846737	3.08778e-21	up	Tfh1_CCR7neg
PTPRCAP	0.688357	4.75225e-21	up	Tfh1_CCR7neg
SYNE1	0.674986	1.2085e-20	up	Tfh1_CCR7neg
HLA-DMA	0.307539	1.23212e-20	up	Tfh1_CCR7neg
CLEC2B	0.700958	1.26096e-20	up	Tfh1_CCR7neg
CCSER2	0.642648	3.07169e-20	up	Tfh1_CCR7neg
MTRNR2L12	0.294159	4.07773e-20	up	Tfh1_CCR7neg
JMJD6	0.666263	5.41005e-20	up	Tfh1_CCR7neg
CD99	0.618209	5.6791e-20	up	Tfh1_CCR7neg
N4BP1	0.625089	1.11443e-19	up	Tfh1_CCR7neg
TMEM50A	0.620946	1.13579e-19	up	Tfh1_CCR7neg
CD81	0.562798	1.64415e-19	up	Tfh1_CCR7neg
SLC15A4	0.380323	2.3533e-19	up	Tfh1_CCR7neg
ARPC2	0.524325	2.95404e-19	up	Tfh1_CCR7neg
PLEKHA5	0.368781	3.73122e-19	up	Tfh1_CCR7neg
CD3G	0.653578	5.64053e-19	up	Tfh1_CCR7neg
B3GNT2	0.652501	1.4515e-18	up	Tfh1_CCR7neg
FOXP4	0.398266	1.49353e-18	up	Tfh1_CCR7neg
CRIP1	0.571518	2.03879e-18	up	Tfh1_CCR7neg
CHST7	0.348668	6.08492e-18	up	Tfh1_CCR7neg
TAP1	0.622589	9.88596e-18	up	Tfh1_CCR7neg
SUN2	0.625996	9.95823e-18	up	Tfh1_CCR7neg
ST8SIA1	0.391644	3.89373e-17	up	Tfh1_CCR7neg
ITGB2	0.646072	4.3954e-17	up	Tfh1_CCR7neg
GALM	0.514487	5.66531e-17	up	Tfh1_CCR7neg
MGAT1	0.591306	7.83071e-17	up	Tfh1_CCR7neg
JAK1	0.500216	8.87025e-17	up	Tfh1_CCR7neg
PDE7A	0.638119	1.44586e-16	up	Tfh1_CCR7neg
PDE4B	0.588027	2.0376e-16	up	Tfh1_CCR7neg
HCST	0.654574	7.69549e-16	up	Tfh1_CCR7neg
TUBA4A	0.503935	7.96356e-16	up	Tfh1_CCR7neg
SIPA1	0.568424	1.01248e-15	up	Tfh1_CCR7neg
SSH1	0.314367	1.52503e-15	up	Tfh1_CCR7neg
PREX1	0.641247	2.19446e-15	up	Tfh1_CCR7neg
PTMA	0.264026	2.48054e-15	up	Tfh1_CCR7neg
SLA	0.596034	2.90603e-15	up	Tfh1_CCR7neg
RALGAPA1	0.626833	3.95763e-15	up	Tfh1_CCR7neg
PTPRE	0.516619	4.70557e-15	up	Tfh1_CCR7neg
CARHSP1	0.546778	6.43932e-15	up	Tfh1_CCR7neg
TPST2	0.433323	6.72305e-15	up	Tfh1_CCR7neg
CFL1	0.395211	7.52543e-15	up	Tfh1_CCR7neg
MAP3K8	0.530377	1.6496e-14	up	Tfh1_CCR7neg
GCHFR	0.497406	2.18593e-14	up	Tfh1_CCR7neg
CD3D	0.541439	3.0522e-14	up	Tfh1_CCR7neg
TMEM9	0.313331	4.01166e-14	up	Tfh1_CCR7neg
MT-CYB	0.341564	4.33998e-14	up	Tfh1_CCR7neg
KIF21A	0.567816	5.38112e-14	up	Tfh1_CCR7neg
CLTB	0.534802	6.68206e-14	up	Tfh1_CCR7neg
RPL26	0.279783	7.22986e-14	up	Tfh1_CCR7neg
TMEM43	0.569358	8.91726e-14	up	Tfh1_CCR7neg
CLIC5	0.277403	1.1563e-13	up	Tfh1_CCR7neg
SIRT2	0.546413	1.31821e-13	up	Tfh1_CCR7neg
CLSTN3	0.359607	2.76554e-13	up	Tfh1_CCR7neg
GPR132	0.486743	5.04229e-13	up	Tfh1_CCR7neg
HNRNPLL	0.56329	5.34034e-13	up	Tfh1_CCR7neg
PGK1	0.43727	1.06452e-12	up	Tfh1_CCR7neg
MT-ATP8	0.398208	2.29203e-12	up	Tfh1_CCR7neg
SLC25A4	0.327438	2.67621e-12	up	Tfh1_CCR7neg
STAT4	0.519437	3.29103e-12	up	Tfh1_CCR7neg
LBR	0.588082	3.47323e-12	up	Tfh1_CCR7neg
MT-ND4L	0.396343	6.1344e-12	up	Tfh1_CCR7neg
IL32	0.55826	8.5566e-12	up	Tfh1_CCR7neg
THEMIS	0.424885	9.30293e-12	up	Tfh1_CCR7neg
PPP1R16B	0.550555	1.08907e-11	up	Tfh1_CCR7neg
MT-ND2	0.42437	1.33829e-11	up	Tfh1_CCR7neg
ST3GAL5	0.466479	1.45187e-11	up	Tfh1_CCR7neg
CMIP	0.496914	1.58004e-11	up	Tfh1_CCR7neg
ZDHHC7	0.416815	1.85677e-11	up	Tfh1_CCR7neg
TRGV10	0.607435	2.44888e-11	up	Tfh1_CCR7neg
RNF19A	0.543013	3.55597e-11	up	Tfh1_CCR7neg
HACD3	0.451344	3.87933e-11	up	Tfh1_CCR7neg
EPHA4	0.504544	5.16805e-11	up	Tfh1_CCR7neg
CCND2	0.554787	6.03344e-11	up	Tfh1_CCR7neg
USP11	0.459028	6.85435e-11	up	Tfh1_CCR7neg
CMC2	0.598208	1.0022e-10	up	Tfh1_CCR7neg
DUSP10	0.461006	1.23579e-10	up	Tfh1_CCR7neg
SCAF11	0.563682	1.38218e-10	up	Tfh1_CCR7neg
PIK3CG	0.317867	1.75101e-10	up	Tfh1_CCR7neg
TNFSF14	0.258469	2.48091e-10	up	Tfh1_CCR7neg
HPS3	0.311203	2.68905e-10	up	Tfh1_CCR7neg
CD84	0.290764	3.01265e-10	up	Tfh1_CCR7neg
CD82	0.537802	3.33029e-10	up	Tfh1_CCR7neg
AC116366.3	0.403995	4.18405e-10	up	Tfh1_CCR7neg
OTULIN	0.455864	6.07903e-10	up	Tfh1_CCR7neg
MT-ND1	0.36366	9.44162e-10	up	Tfh1_CCR7neg
MAP2K3	0.544891	9.93291e-10	up	Tfh1_CCR7neg
ATP5F1E	0.328435	1.32574e-09	up	Tfh1_CCR7neg
GBP5	0.341182	1.87125e-09	up	Tfh1_CCR7neg
FABP5	0.436816	1.88499e-09	up	Tfh1_CCR7neg
GLIPR2	0.415429	1.92091e-09	up	Tfh1_CCR7neg
MXD4	0.511098	4.53895e-09	up	Tfh1_CCR7neg
ARHGAP26	0.458425	4.66512e-09	up	Tfh1_CCR7neg
JPT1	0.487041	5.62268e-09	up	Tfh1_CCR7neg
RALGDS	0.418687	7.50649e-09	up	Tfh1_CCR7neg
ABHD17A	0.420198	7.87709e-09	up	Tfh1_CCR7neg
SYTL3	0.530167	8.31416e-09	up	Tfh1_CCR7neg
SH3GLB1	0.543476	9.18726e-09	up	Tfh1_CCR7neg
STAT5A	0.516615	1.02077e-08	up	Tfh1_CCR7neg
PRKCQ	0.350158	1.0595e-08	up	Tfh1_CCR7neg
GRK2	0.4315	1.15703e-08	up	Tfh1_CCR7neg
ID2	0.480997	1.3795e-08	up	Tfh1_CCR7neg
PSMA7	0.381116	1.73747e-08	up	Tfh1_CCR7neg
2011-09-01	0.38424	2.32801e-08	up	Tfh1_CCR7neg
S100A10	0.460257	2.66123e-08	up	Tfh1_CCR7neg
ATP5MPL	0.499042	3.45743e-08	up	Tfh1_CCR7neg
REL	0.44805	3.79746e-08	up	Tfh1_CCR7neg
DNAJB6	0.428573	3.81832e-08	up	Tfh1_CCR7neg
ANXA5	0.576175	3.8689e-08	up	Tfh1_CCR7neg
CD58	0.497336	5.45123e-08	up	Tfh1_CCR7neg
MT-ND5	0.349445	6.03136e-08	up	Tfh1_CCR7neg
MGST3	0.433254	6.45284e-08	up	Tfh1_CCR7neg
ATP2B4	0.439582	7.23214e-08	up	Tfh1_CCR7neg
LPGAT1	0.413468	7.42775e-08	up	Tfh1_CCR7neg
ZBTB7A	0.419239	9.12971e-08	up	Tfh1_CCR7neg
SYNE2	0.543812	1.26526e-07	up	Tfh1_CCR7neg
NCBP3	0.482912	1.41769e-07	up	Tfh1_CCR7neg
MRPL10	0.458126	1.48662e-07	up	Tfh1_CCR7neg
TSEN54	0.410149	1.79582e-07	up	Tfh1_CCR7neg
CORO1A	0.376091	1.81906e-07	up	Tfh1_CCR7neg
MIAT	0.314899	1.97741e-07	up	Tfh1_CCR7neg
ARL6IP1	0.50003	2.06896e-07	up	Tfh1_CCR7neg
OSTF1	0.437037	2.58656e-07	up	Tfh1_CCR7neg
PPP1R13B	0.331969	2.61782e-07	up	Tfh1_CCR7neg
RHBDF2	0.416532	2.86099e-07	up	Tfh1_CCR7neg
TOX	0.439614	3.00633e-07	up	Tfh1_CCR7neg
TC2N	0.488198	3.30591e-07	up	Tfh1_CCR7neg
RGCC	0.407148	3.41627e-07	up	Tfh1_CCR7neg
TPM3	0.37781	4.11389e-07	up	Tfh1_CCR7neg
TMEM39A	0.34375	4.23309e-07	up	Tfh1_CCR7neg
ITGA5	0.431873	4.39851e-07	up	Tfh1_CCR7neg
MT-ND6	0.458945	4.76838e-07	up	Tfh1_CCR7neg
TRMT112	0.388881	5.61604e-07	up	Tfh1_CCR7neg
MT-CO3	0.253839	6.09293e-07	up	Tfh1_CCR7neg
CEP78	0.263121	6.16257e-07	up	Tfh1_CCR7neg
RSRP1	0.449706	6.20029e-07	up	Tfh1_CCR7neg
WNK1	0.512191	6.27546e-07	up	Tfh1_CCR7neg
HMGB2	0.463277	6.88581e-07	up	Tfh1_CCR7neg
PARP8	0.389981	7.50878e-07	up	Tfh1_CCR7neg
CFLAR	0.452302	7.6904e-07	up	Tfh1_CCR7neg
SKI	0.436681	7.71923e-07	up	Tfh1_CCR7neg
L3MBTL3	0.304854	8.29011e-07	up	Tfh1_CCR7neg
GSTP1	0.438779	9.80677e-07	up	Tfh1_CCR7neg
ARHGAP25	0.276425	1.16124e-06	up	Tfh1_CCR7neg
RARRES3	0.520028	1.65001e-06	up	Tfh1_CCR7neg
MYL12A	0.485411	1.76851e-06	up	Tfh1_CCR7neg
GALNT11	0.398533	1.78178e-06	up	Tfh1_CCR7neg
PSD4	0.267481	1.79467e-06	up	Tfh1_CCR7neg
PYHIN1	0.349672	1.8971e-06	up	Tfh1_CCR7neg
PCED1B	0.358276	2.07832e-06	up	Tfh1_CCR7neg
KDM2B	0.468533	2.22854e-06	up	Tfh1_CCR7neg
BANP	0.362074	3.19297e-06	up	Tfh1_CCR7neg
RABAC1	0.427969	3.23055e-06	up	Tfh1_CCR7neg
IL2RB	0.362793	3.65349e-06	up	Tfh1_CCR7neg
SLC9A3R1	0.406826	4.07738e-06	up	Tfh1_CCR7neg
GPR137B	0.366614	4.5329e-06	up	Tfh1_CCR7neg
PRDX6	0.413625	5.39413e-06	up	Tfh1_CCR7neg
SH3KBP1	0.38613	6.49718e-06	up	Tfh1_CCR7neg
AFAP1	0.271682	7.22542e-06	up	Tfh1_CCR7neg
CALM2	0.312421	7.93867e-06	up	Tfh1_CCR7neg
MYADM	0.482378	8.73045e-06	up	Tfh1_CCR7neg
NCOA2	0.382939	8.84317e-06	up	Tfh1_CCR7neg
UBL5	0.309532	1.04408e-05	up	Tfh1_CCR7neg
TBK1	0.252514	1.20762e-05	up	Tfh1_CCR7neg
NIN	0.391581	1.26896e-05	up	Tfh1_CCR7neg
GIT1	0.253125	1.36706e-05	up	Tfh1_CCR7neg
FKBP2	0.398154	1.3917e-05	up	Tfh1_CCR7neg
BTN3A2	0.313097	1.46359e-05	up	Tfh1_CCR7neg
MAPK1	0.387206	1.46598e-05	up	Tfh1_CCR7neg
VDAC1	0.382703	1.58381e-05	up	Tfh1_CCR7neg
MAP4K4	0.480564	1.65744e-05	up	Tfh1_CCR7neg
ERICH1	0.38503	1.66636e-05	up	Tfh1_CCR7neg
UBE2E3	0.413501	1.71924e-05	up	Tfh1_CCR7neg
PML	0.305216	1.95928e-05	up	Tfh1_CCR7neg
CCNDBP1	0.390373	1.96922e-05	up	Tfh1_CCR7neg
PIP4K2A	0.375869	2.11109e-05	up	Tfh1_CCR7neg
SAP30	0.263834	2.31868e-05	up	Tfh1_CCR7neg
SLC3A2	0.382166	2.57733e-05	up	Tfh1_CCR7neg
SIDT1	0.257111	2.70518e-05	up	Tfh1_CCR7neg
UBE2L6	0.411028	3.02626e-05	up	Tfh1_CCR7neg
ATP5F1B	0.291949	3.49718e-05	up	Tfh1_CCR7neg
ELOB	0.381582	3.71643e-05	up	Tfh1_CCR7neg
STK10	0.447675	3.92648e-05	up	Tfh1_CCR7neg
CKAP2	0.418406	4.38772e-05	up	Tfh1_CCR7neg
ISCU	0.382054	4.9003e-05	up	Tfh1_CCR7neg
IDH2	0.315354	5.44654e-05	up	Tfh1_CCR7neg
UBE2S	0.443457	5.93477e-05	up	Tfh1_CCR7neg
DGKZ	0.322585	6.3102e-05	up	Tfh1_CCR7neg
RAC1	0.372783	6.6509e-05	up	Tfh1_CCR7neg
PTPN4	0.316892	7.40731e-05	up	Tfh1_CCR7neg
MAP4K5	0.382666	8.36321e-05	up	Tfh1_CCR7neg
ANXA7	0.370543	8.41609e-05	up	Tfh1_CCR7neg
OPTN	0.399706	9.04972e-05	up	Tfh1_CCR7neg
PELO	0.292347	9.6631e-05	up	Tfh1_CCR7neg
ENO1	0.422468	9.98464e-05	up	Tfh1_CCR7neg
TRPC4AP	0.342135	0.000120345	up	Tfh1_CCR7neg
RBPJ	0.341017	0.000121972	up	Tfh1_CCR7neg
VSIR	0.34157	0.000129179	up	Tfh1_CCR7neg
SBF1	0.367697	0.000135342	up	Tfh1_CCR7neg
TRAPPC10	0.415386	0.000149017	up	Tfh1_CCR7neg
FAM102A	0.349644	0.000151353	up	Tfh1_CCR7neg
GBP4	0.315568	0.000155387	up	Tfh1_CCR7neg
TRAT1	0.382836	0.000162359	up	Tfh1_CCR7neg
PTPRJ	0.39197	0.000174891	up	Tfh1_CCR7neg
BRD2	0.322292	0.000204663	up	Tfh1_CCR7neg
SLF1	0.280178	0.000218304	up	Tfh1_CCR7neg
SRP14	0.303802	0.000240609	up	Tfh1_CCR7neg
DYNC1H1	0.414356	0.000246324	up	Tfh1_CCR7neg
PARP14	0.314194	0.000267354	up	Tfh1_CCR7neg
LYST	0.438439	0.000293992	up	Tfh1_CCR7neg
CD247	0.324872	0.000339258	up	Tfh1_CCR7neg
CD27	0.44322	0.000359599	up	Tfh1_CCR7neg
NEU1	0.366757	0.000362477	up	Tfh1_CCR7neg
ARPC5L	0.415206	0.000416188	up	Tfh1_CCR7neg
KIF22	0.428101	0.000487555	up	Tfh1_CCR7neg
MAPKAPK2	0.330296	0.00049795	up	Tfh1_CCR7neg
SIK3	0.380237	0.000498519	up	Tfh1_CCR7neg
BCR	0.282123	0.000552289	up	Tfh1_CCR7neg
CASP3	0.290545	0.000579927	up	Tfh1_CCR7neg
HNRNPC	0.35499	0.000623897	up	Tfh1_CCR7neg
ARFIP1	0.265767	0.000664514	up	Tfh1_CCR7neg
SYTL2	0.273192	0.000688005	up	Tfh1_CCR7neg
AL133415.1	0.391678	0.00075295	up	Tfh1_CCR7neg
HERPUD1	0.447685	0.000787377	up	Tfh1_CCR7neg
PSMB8	0.374824	0.000974473	up	Tfh1_CCR7neg
ARL6IP5	0.367495	0.00102485	up	Tfh1_CCR7neg
CDC42EP3	0.353811	0.0012024	up	Tfh1_CCR7neg
CMTM7	0.32898	0.00130779	up	Tfh1_CCR7neg
SLFN11	0.319763	0.0013188	up	Tfh1_CCR7neg
GCLM	0.342563	0.00132286	up	Tfh1_CCR7neg
CDK17	0.418591	0.00137164	up	Tfh1_CCR7neg
CD63	0.269499	0.00137288	up	Tfh1_CCR7neg
PSME1	0.375621	0.00147379	up	Tfh1_CCR7neg
ITGAE	0.307706	0.0015166	up	Tfh1_CCR7neg
MT-ND4	0.317021	0.00164681	up	Tfh1_CCR7neg
SEC62	0.34952	0.00172153	up	Tfh1_CCR7neg
HIST1H1E	0.545814	0.00172619	up	Tfh1_CCR7neg
MED4	0.343383	0.00198051	up	Tfh1_CCR7neg
SEC61G	0.35319	0.00200043	up	Tfh1_CCR7neg
PLEKHA2	0.348359	0.00203485	up	Tfh1_CCR7neg
MLLT3	0.486499	0.00207409	up	Tfh1_CCR7neg
SRM	0.313537	0.00211023	up	Tfh1_CCR7neg
CDK6	0.315526	0.00216142	up	Tfh1_CCR7neg
TCF25	0.316166	0.00216428	up	Tfh1_CCR7neg
MKNK2	0.37644	0.00222754	up	Tfh1_CCR7neg
FDX1	0.34794	0.0022713	up	Tfh1_CCR7neg
ATP5MD	0.335889	0.00251195	up	Tfh1_CCR7neg
SMAD7	0.370482	0.00265175	up	Tfh1_CCR7neg
AC004687.1	0.259802	0.00295628	up	Tfh1_CCR7neg
BIN2	0.350992	0.00320768	up	Tfh1_CCR7neg
TPI1	0.367697	0.00336431	up	Tfh1_CCR7neg
NAPA	0.37179	0.00364456	up	Tfh1_CCR7neg
ITGAL	0.298077	0.00404354	up	Tfh1_CCR7neg
ZMYND11	0.277213	0.00470718	up	Tfh1_CCR7neg
RAB5IF	0.396679	0.00485199	up	Tfh1_CCR7neg
GTF2I	0.28455	0.00529453	up	Tfh1_CCR7neg
RTF1	0.301219	0.00542651	up	Tfh1_CCR7neg
PPP2R5A	0.368209	0.00548208	up	Tfh1_CCR7neg
BCL3	0.353127	0.0056504	up	Tfh1_CCR7neg
PPT1	0.385427	0.00569998	up	Tfh1_CCR7neg
SMS	0.259169	0.00638047	up	Tfh1_CCR7neg
STUB1	0.343508	0.00685105	up	Tfh1_CCR7neg
ITPR1	0.327214	0.00950828	up	Tfh1_CCR7neg
RNF115	0.331637	0.00965302	up	Tfh1_CCR7neg
PABPC1	-1.4253	2.25185e-131	down	Tfh1_CCR7neg
TPT1	-0.709489	7.85317e-110	down	Tfh1_CCR7neg
RPS8	-0.656253	3.21753e-109	down	Tfh1_CCR7neg
RPL32	-0.57636	2.26859e-103	down	Tfh1_CCR7neg
RPS13	-0.656533	8.97255e-102	down	Tfh1_CCR7neg
FTH1	-1.40065	1.49018e-93	down	Tfh1_CCR7neg
RPL11	-0.466176	2.06207e-75	down	Tfh1_CCR7neg
EEF1A1	-0.412806	2.9703e-75	down	Tfh1_CCR7neg
FXYD5	-1.04975	1.09351e-73	down	Tfh1_CCR7neg
RPS3A	-0.497371	4.94788e-70	down	Tfh1_CCR7neg
LTB	-1.48275	4.83049e-69	down	Tfh1_CCR7neg
RPL22	-0.660045	2.48139e-64	down	Tfh1_CCR7neg
RPL19	-0.43488	3.37496e-64	down	Tfh1_CCR7neg
RPL29	-0.507403	2.56863e-63	down	Tfh1_CCR7neg
RPS6	-0.518172	3.21765e-63	down	Tfh1_CCR7neg
RPL18A	-0.465235	2.93238e-59	down	Tfh1_CCR7neg
RPL37	-0.349849	9.60041e-50	down	Tfh1_CCR7neg
RPS12	-0.366302	8.62109e-48	down	Tfh1_CCR7neg
RPL5	-0.482775	2.26855e-47	down	Tfh1_CCR7neg
RPL18	-0.40298	2.78103e-47	down	Tfh1_CCR7neg
RPL34	-0.318837	2.36614e-44	down	Tfh1_CCR7neg
RPS5	-0.46743	9.02818e-44	down	Tfh1_CCR7neg
RPL10	-0.324824	2.23512e-42	down	Tfh1_CCR7neg
TRIM8	-1.37175	8.90619e-42	down	Tfh1_CCR7neg
CD55	-1.1068	1.06081e-41	down	Tfh1_CCR7neg
SARAF	-0.552791	2.06632e-40	down	Tfh1_CCR7neg
RPL8	-0.396391	1.89765e-39	down	Tfh1_CCR7neg
PASK	-1.28672	2.93819e-39	down	Tfh1_CCR7neg
EEF2	-0.49223	1.22627e-38	down	Tfh1_CCR7neg
RPL30	-0.286033	1.3653e-37	down	Tfh1_CCR7neg
EEF1B2	-0.525434	1.17052e-35	down	Tfh1_CCR7neg
RPL13	-0.313697	2.26106e-35	down	Tfh1_CCR7neg
RPL12	-0.38447	3.65634e-35	down	Tfh1_CCR7neg
RPLP1	-0.377085	4.0306e-35	down	Tfh1_CCR7neg
GLIPR1	-1.11593	2.75666e-34	down	Tfh1_CCR7neg
RPS23	-0.303991	8.24373e-33	down	Tfh1_CCR7neg
FLT3LG	-0.935633	4.13045e-32	down	Tfh1_CCR7neg
RPL9	-0.380828	2.49886e-30	down	Tfh1_CCR7neg
SESN3	-1.43985	2.71653e-30	down	Tfh1_CCR7neg
RPS18	-0.334567	5.48771e-30	down	Tfh1_CCR7neg
KLRB1	-1.06038	1.67448e-29	down	Tfh1_CCR7neg
RPL4	-0.475237	1.35998e-28	down	Tfh1_CCR7neg
CCR7	-0.726657	2.36054e-28	down	Tfh1_CCR7neg
AQP3	-0.961525	9.95954e-28	down	Tfh1_CCR7neg
ANKRD12	-0.750805	5.93966e-27	down	Tfh1_CCR7neg
RNASET2	-0.889986	5.64823e-26	down	Tfh1_CCR7neg
RPS2	-0.315234	6.53221e-26	down	Tfh1_CCR7neg
FOXP1	-0.818512	7.13732e-26	down	Tfh1_CCR7neg
RACK1	-0.363844	1.6037e-25	down	Tfh1_CCR7neg
ICAM2	-0.825792	5.63793e-25	down	Tfh1_CCR7neg
TMEM123	-0.733036	8.16708e-25	down	Tfh1_CCR7neg
RILPL2	-0.857056	9.54973e-25	down	Tfh1_CCR7neg
USP3	-0.773251	2.10341e-24	down	Tfh1_CCR7neg
RPL7	-0.507182	3.07259e-24	down	Tfh1_CCR7neg
RPL35A	-0.267475	7.89962e-24	down	Tfh1_CCR7neg
TSHZ2	-0.899482	1.13694e-23	down	Tfh1_CCR7neg
RPSA	-0.382769	2.67429e-23	down	Tfh1_CCR7neg
NACA	-0.360543	5.47074e-23	down	Tfh1_CCR7neg
SELL	-1.01072	6.05042e-23	down	Tfh1_CCR7neg
RPL36	-0.279881	9.19085e-23	down	Tfh1_CCR7neg
ARL4C	-0.610589	3.12028e-22	down	Tfh1_CCR7neg
ZFP36	-0.848605	1.03402e-21	down	Tfh1_CCR7neg
CMTM8	-0.862168	5.40399e-20	down	Tfh1_CCR7neg
LAT	-0.773358	9.65381e-20	down	Tfh1_CCR7neg
RPS4X	-0.300132	2.19407e-19	down	Tfh1_CCR7neg
GABARAPL1	-0.700391	2.45176e-19	down	Tfh1_CCR7neg
PRNP	-0.767816	5.90469e-19	down	Tfh1_CCR7neg
TNFRSF25	-0.747128	6.4175e-19	down	Tfh1_CCR7neg
TNFRSF4	-1.0648	7.65657e-19	down	Tfh1_CCR7neg
DEAF1	-0.768492	1.47067e-18	down	Tfh1_CCR7neg
ARRDC2	-0.736676	1.68259e-18	down	Tfh1_CCR7neg
SPOCK2	-0.475442	4.03947e-18	down	Tfh1_CCR7neg
RETREG1	-0.713817	5.55127e-18	down	Tfh1_CCR7neg
RPL24	-0.288875	6.60823e-18	down	Tfh1_CCR7neg
DDIT4	-1.02497	8.79863e-18	down	Tfh1_CCR7neg
RCAN3	-0.697276	1.00055e-17	down	Tfh1_CCR7neg
PPP1R15A	-0.617131	2.63964e-17	down	Tfh1_CCR7neg
RPS20	-0.474927	3.09544e-17	down	Tfh1_CCR7neg
RPLP0	-0.330102	3.34908e-17	down	Tfh1_CCR7neg
LYPD3	-0.817957	3.97064e-17	down	Tfh1_CCR7neg
NDFIP1	-0.616549	6.2572e-17	down	Tfh1_CCR7neg
FOS	-0.977998	8.1018e-17	down	Tfh1_CCR7neg
MFHAS1	-0.760258	1.04312e-16	down	Tfh1_CCR7neg
LDHB	-0.566096	1.06275e-16	down	Tfh1_CCR7neg
MAL	-0.655631	1.61156e-16	down	Tfh1_CCR7neg
LEF1	-0.767281	1.70822e-16	down	Tfh1_CCR7neg
RPS16	-0.30053	3.10145e-16	down	Tfh1_CCR7neg
RPL10A	-0.303735	3.97517e-16	down	Tfh1_CCR7neg
S1PR1	-0.602009	4.43545e-16	down	Tfh1_CCR7neg
CRIP2	-0.83893	7.84173e-16	down	Tfh1_CCR7neg
FBLN7	-0.608995	3.84417e-15	down	Tfh1_CCR7neg
ITPKB	-0.712388	5.19902e-15	down	Tfh1_CCR7neg
MAML2	-0.659083	6.38761e-15	down	Tfh1_CCR7neg
RPS9	-0.253	1.89516e-14	down	Tfh1_CCR7neg
RPL15	-0.277254	2.46187e-14	down	Tfh1_CCR7neg
PFKFB3	-0.736913	2.4731e-14	down	Tfh1_CCR7neg
PPP1CB	-0.616967	3.24801e-14	down	Tfh1_CCR7neg
UBA52	-0.30097	4.48827e-14	down	Tfh1_CCR7neg
RPS11	-0.380833	1.80314e-13	down	Tfh1_CCR7neg
HPCAL4	-0.598682	2.60781e-13	down	Tfh1_CCR7neg
TESPA1	-0.653733	6.64584e-13	down	Tfh1_CCR7neg
TBC1D4	-0.703203	7.95193e-13	down	Tfh1_CCR7neg
ZFP36L2	-0.602172	1.87253e-12	down	Tfh1_CCR7neg
IL7R	-0.440798	1.96039e-12	down	Tfh1_CCR7neg
LSR	-0.589319	2.28502e-12	down	Tfh1_CCR7neg
SCML1	-0.562529	3.257e-12	down	Tfh1_CCR7neg
UCP2	-0.670818	5.59222e-12	down	Tfh1_CCR7neg
IKZF3	-0.584088	2.05911e-11	down	Tfh1_CCR7neg
FCMR	-0.609929	2.06508e-11	down	Tfh1_CCR7neg
RORA	-0.565974	2.22485e-11	down	Tfh1_CCR7neg
SH3YL1	-0.545578	2.67272e-11	down	Tfh1_CCR7neg
BTG1	-0.42473	2.8481e-11	down	Tfh1_CCR7neg
SOD1	-0.508595	3.71249e-11	down	Tfh1_CCR7neg
CD40LG	-0.548543	4.01359e-11	down	Tfh1_CCR7neg
ID3	-0.875283	4.05613e-11	down	Tfh1_CCR7neg
FYB1	-0.621425	5.43624e-11	down	Tfh1_CCR7neg
CDKN1A	-0.68994	6.93809e-11	down	Tfh1_CCR7neg
EIF3L	-0.49034	1.53718e-10	down	Tfh1_CCR7neg
IL6ST	-0.583657	2.68205e-10	down	Tfh1_CCR7neg
CD7	-0.484663	3.14932e-10	down	Tfh1_CCR7neg
RGS10	-0.570491	3.43937e-10	down	Tfh1_CCR7neg
PHLDB3	-0.558097	3.51814e-10	down	Tfh1_CCR7neg
NDUFV2	-0.572137	3.89207e-10	down	Tfh1_CCR7neg
SNX9	-0.505536	4.13575e-10	down	Tfh1_CCR7neg
CCR6	-0.61911	6.32703e-10	down	Tfh1_CCR7neg
BAZ1A	-0.596076	7.06599e-10	down	Tfh1_CCR7neg
PFDN5	-0.295998	1.50183e-09	down	Tfh1_CCR7neg
TRAF1	-0.503859	1.51151e-09	down	Tfh1_CCR7neg
2006-09-01	-0.531505	2.43012e-09	down	Tfh1_CCR7neg
BCL2	-0.545161	2.67303e-09	down	Tfh1_CCR7neg
NAP1L1	-0.454438	4.42706e-09	down	Tfh1_CCR7neg
SERINC5	-0.461801	6.68443e-09	down	Tfh1_CCR7neg
SATB1	-0.560857	6.72198e-09	down	Tfh1_CCR7neg
EIF3E	-0.433194	9.04486e-09	down	Tfh1_CCR7neg
BAG3	-0.538427	1.32906e-08	down	Tfh1_CCR7neg
IRS2	-0.451785	2.12903e-08	down	Tfh1_CCR7neg
ACTN1	-0.408245	2.15976e-08	down	Tfh1_CCR7neg
NFATC1	-0.487283	2.16125e-08	down	Tfh1_CCR7neg
CAMK4	-0.514264	3.08981e-08	down	Tfh1_CCR7neg
ZC3H12D	-0.466922	4.61729e-08	down	Tfh1_CCR7neg
GK	-0.704422	7.77753e-08	down	Tfh1_CCR7neg
INSIG1	-0.584409	7.8306e-08	down	Tfh1_CCR7neg
TMEM173	-0.547985	1.21612e-07	down	Tfh1_CCR7neg
SLC2A3	-0.575666	1.27961e-07	down	Tfh1_CCR7neg
BACH2	-0.423579	1.60507e-07	down	Tfh1_CCR7neg
FAAH2	-0.475994	2.02514e-07	down	Tfh1_CCR7neg
ARID5B	-0.430605	2.60143e-07	down	Tfh1_CCR7neg
RPS4Y1	-0.594982	2.93261e-07	down	Tfh1_CCR7neg
PCBP3	-0.355579	3.14697e-07	down	Tfh1_CCR7neg
COX4I1	-0.290231	3.375e-07	down	Tfh1_CCR7neg
CMSS1	-0.557482	3.71628e-07	down	Tfh1_CCR7neg
P2RY10	-0.466278	3.94399e-07	down	Tfh1_CCR7neg
APP	-0.38565	4.60535e-07	down	Tfh1_CCR7neg
GRASP	-0.405562	5.0283e-07	down	Tfh1_CCR7neg
SOD2	-0.507529	6.06277e-07	down	Tfh1_CCR7neg
RASGRP2	-0.465346	6.1512e-07	down	Tfh1_CCR7neg
SLC22A17	-0.422254	8.46467e-07	down	Tfh1_CCR7neg
BTBD11	-0.472819	9.18276e-07	down	Tfh1_CCR7neg
VSIG1	-0.422494	1.34381e-06	down	Tfh1_CCR7neg
CCR4	-0.551242	1.4457e-06	down	Tfh1_CCR7neg
IL6R	-0.417281	1.62141e-06	down	Tfh1_CCR7neg
PRKCA	-0.379312	1.66921e-06	down	Tfh1_CCR7neg
CYTIP	-0.391546	2.36481e-06	down	Tfh1_CCR7neg
PIK3IP1	-0.486743	2.47808e-06	down	Tfh1_CCR7neg
FAM107B	-0.392438	3.35452e-06	down	Tfh1_CCR7neg
OGDH	-0.450267	4.80144e-06	down	Tfh1_CCR7neg
ZNF331	-0.666573	5.66457e-06	down	Tfh1_CCR7neg
ZEB1	-0.460362	6.21762e-06	down	Tfh1_CCR7neg
BIRC2	-0.404797	6.57379e-06	down	Tfh1_CCR7neg
TNFSF8	-0.495455	1.30712e-05	down	Tfh1_CCR7neg
ESYT2	-0.428259	1.98177e-05	down	Tfh1_CCR7neg
SPART	-0.352659	2.16988e-05	down	Tfh1_CCR7neg
TLK1	-0.43697	3.06189e-05	down	Tfh1_CCR7neg
TNFAIP8	-0.456202	3.76623e-05	down	Tfh1_CCR7neg
RALGPS2	-0.327677	3.82778e-05	down	Tfh1_CCR7neg
TMEM156	-0.371015	4.5829e-05	down	Tfh1_CCR7neg
PCSK1N	-0.455251	6.53963e-05	down	Tfh1_CCR7neg
PTK2	-0.329867	7.9304e-05	down	Tfh1_CCR7neg
PELI1	-0.37464	8.4615e-05	down	Tfh1_CCR7neg
ZBTB10	-0.375879	8.67705e-05	down	Tfh1_CCR7neg
TNIK	-0.490241	0.000115925	down	Tfh1_CCR7neg
SLC39A8	-0.384901	0.000125253	down	Tfh1_CCR7neg
NSMCE1	-0.388088	0.000130678	down	Tfh1_CCR7neg
ARMH1	-0.329743	0.000142028	down	Tfh1_CCR7neg
ADTRP	-0.330677	0.000143548	down	Tfh1_CCR7neg
NOSIP	-0.376016	0.000151461	down	Tfh1_CCR7neg
S100A11	-0.376836	0.000228826	down	Tfh1_CCR7neg
BEX3	-0.385778	0.000229414	down	Tfh1_CCR7neg
ELOVL5	-0.392502	0.000256279	down	Tfh1_CCR7neg
CLEC2D	-0.386322	0.000262538	down	Tfh1_CCR7neg
CFAP36	-0.400361	0.000302683	down	Tfh1_CCR7neg
GADD45G	-0.460056	0.000355257	down	Tfh1_CCR7neg
FASN	-0.4038	0.000404141	down	Tfh1_CCR7neg
CKAP4	-0.316396	0.000434378	down	Tfh1_CCR7neg
BORCS5	-0.423287	0.000486105	down	Tfh1_CCR7neg
PKIA	-0.343197	0.000495539	down	Tfh1_CCR7neg
SC5D	-0.418122	0.0006223	down	Tfh1_CCR7neg
CCNI	-0.272121	0.000628756	down	Tfh1_CCR7neg
ACTG1	-0.275955	0.000738951	down	Tfh1_CCR7neg
CHD2	-0.354117	0.000758131	down	Tfh1_CCR7neg
MTMR6	-0.338941	0.00101498	down	Tfh1_CCR7neg
CDR2	-0.337764	0.00117816	down	Tfh1_CCR7neg
HERC1	-0.356533	0.00118873	down	Tfh1_CCR7neg
ALG13	-0.391394	0.00141498	down	Tfh1_CCR7neg
THEM4	-0.34836	0.00146219	down	Tfh1_CCR7neg
SH3TC1	-0.354643	0.00162229	down	Tfh1_CCR7neg
CREM	-0.325635	0.00166218	down	Tfh1_CCR7neg
CTSL	-0.403657	0.0018259	down	Tfh1_CCR7neg
NOP53	-0.268287	0.00214424	down	Tfh1_CCR7neg
OXNAD1	-0.331966	0.0027546	down	Tfh1_CCR7neg
SLC7A6	-0.325393	0.00292213	down	Tfh1_CCR7neg
AP3M2	-0.354135	0.00294302	down	Tfh1_CCR7neg
LIMS1	-0.400567	0.00300397	down	Tfh1_CCR7neg
CNST	-0.283032	0.00312915	down	Tfh1_CCR7neg
ZFP36L1	-0.407002	0.0034601	down	Tfh1_CCR7neg
JAM3	-0.276337	0.00379171	down	Tfh1_CCR7neg
DCXR	-0.477083	0.00405524	down	Tfh1_CCR7neg
PIM1	-0.352629	0.00417974	down	Tfh1_CCR7neg
ETHE1	-0.335506	0.00545133	down	Tfh1_CCR7neg
SOCS3	-0.408332	0.00556678	down	Tfh1_CCR7neg
CCDC57	-0.29777	0.00608562	down	Tfh1_CCR7neg
NR3C1	-0.396058	0.00632586	down	Tfh1_CCR7neg
MAST4	-0.260926	0.00762118	down	Tfh1_CCR7neg
RBL1	-0.303197	0.0082016	down	Tfh1_CCR7neg
SH2D2A	-0.339992	0.0083579	down	Tfh1_CCR7neg
CST7	2.34222	3.04972e-224	up	Tfh1_CCR7pos
GZMK	1.65943	6.09038e-213	up	Tfh1_CCR7pos
CXCR3	1.39098	9.08202e-91	up	Tfh1_CCR7pos
GGA2	1.3241	9.90036e-90	up	Tfh1_CCR7pos
CDH1	0.590924	3.60097e-78	up	Tfh1_CCR7pos
APOBEC3G	0.972455	7.2104e-71	up	Tfh1_CCR7pos
TGFB1	0.948118	4.13089e-67	up	Tfh1_CCR7pos
CCL5	0.909819	4.35797e-66	up	Tfh1_CCR7pos
METRNL	1.35161	6.49832e-64	up	Tfh1_CCR7pos
EOMES	0.614102	4.8192e-62	up	Tfh1_CCR7pos
ENC1	0.619351	2.18467e-52	up	Tfh1_CCR7pos
SLC7A5	1.34655	6.61347e-49	up	Tfh1_CCR7pos
DUSP4	1.23901	7.31615e-45	up	Tfh1_CCR7pos
HLA-B	0.473163	5.11306e-40	up	Tfh1_CCR7pos
LDHA	0.867873	1.34883e-38	up	Tfh1_CCR7pos
TNFSF9	0.490378	2.32211e-35	up	Tfh1_CCR7pos
TUBA4A	1.01445	1.00179e-32	up	Tfh1_CCR7pos
DUSP2	1.02985	9.03285e-32	up	Tfh1_CCR7pos
ITM2C	0.685265	3.93073e-30	up	Tfh1_CCR7pos
HLA-A	0.470099	1.05172e-29	up	Tfh1_CCR7pos
B2M	0.286139	1.7334e-26	up	Tfh1_CCR7pos
GLCCI1	0.79246	3.09336e-26	up	Tfh1_CCR7pos
SRSF7	0.665031	3.9089e-25	up	Tfh1_CCR7pos
APMAP	0.836678	8.39082e-25	up	Tfh1_CCR7pos
RPS27	0.254092	1.16462e-24	up	Tfh1_CCR7pos
ZEB2	0.655805	5.93138e-24	up	Tfh1_CCR7pos
HLA-DPB1	0.604762	2.18462e-22	up	Tfh1_CCR7pos
TOX	0.667742	7.6886e-22	up	Tfh1_CCR7pos
COTL1	0.722578	1.72056e-21	up	Tfh1_CCR7pos
TRAT1	0.784937	4.92705e-21	up	Tfh1_CCR7pos
RUNX3	0.694548	4.36324e-20	up	Tfh1_CCR7pos
GFOD1	0.429084	9.40428e-20	up	Tfh1_CCR7pos
SRRT	0.846932	2.60435e-19	up	Tfh1_CCR7pos
RNF19A	0.729199	9.02454e-19	up	Tfh1_CCR7pos
JUND	0.436138	1.02614e-18	up	Tfh1_CCR7pos
HLA-C	0.386838	6.3862e-18	up	Tfh1_CCR7pos
OAZ1	0.538606	1.07371e-17	up	Tfh1_CCR7pos
SELPLG	0.81789	1.40756e-17	up	Tfh1_CCR7pos
ST8SIA1	0.359375	7.21122e-17	up	Tfh1_CCR7pos
F2R	0.470733	2.06449e-16	up	Tfh1_CCR7pos
B3GNT2	0.693678	1.07046e-15	up	Tfh1_CCR7pos
HSPH1	0.821764	5.11618e-14	up	Tfh1_CCR7pos
CHN1	0.310903	5.58554e-14	up	Tfh1_CCR7pos
SH2D1A	0.640113	7.93117e-14	up	Tfh1_CCR7pos
CALM2	0.464942	4.75652e-13	up	Tfh1_CCR7pos
PPP1R13B	0.453979	5.8339e-13	up	Tfh1_CCR7pos
HLA-DPA1	0.461749	9.99889e-13	up	Tfh1_CCR7pos
ORAI1	0.540922	1.28207e-12	up	Tfh1_CCR7pos
PTMA	0.268654	2.78681e-12	up	Tfh1_CCR7pos
AC010616.1	0.412823	7.86645e-12	up	Tfh1_CCR7pos
NFATC2	0.641176	9.06406e-12	up	Tfh1_CCR7pos
SAMD3	0.301649	9.68245e-12	up	Tfh1_CCR7pos
SKP1	0.467485	9.81459e-12	up	Tfh1_CCR7pos
PTPRC	0.393685	1.2757e-11	up	Tfh1_CCR7pos
STAT5A	0.641053	1.47919e-11	up	Tfh1_CCR7pos
GZMM	0.608909	2.62761e-11	up	Tfh1_CCR7pos
JAK1	0.570964	7.01066e-11	up	Tfh1_CCR7pos
MAP3K8	0.515374	9.24456e-11	up	Tfh1_CCR7pos
PRKX	0.661075	1.05214e-10	up	Tfh1_CCR7pos
SRGN	0.328918	1.91144e-10	up	Tfh1_CCR7pos
GAPDH	0.424536	5.16379e-10	up	Tfh1_CCR7pos
CD81	0.496233	1.10366e-09	up	Tfh1_CCR7pos
IL2RB	0.524592	1.18799e-09	up	Tfh1_CCR7pos
PDCD1	0.636813	1.47812e-09	up	Tfh1_CCR7pos
CRIP1	0.453652	1.65154e-09	up	Tfh1_CCR7pos
AP3S1	0.486243	1.74161e-09	up	Tfh1_CCR7pos
HIST1H4C	0.558447	2.36692e-09	up	Tfh1_CCR7pos
LITAF	0.571015	3.49365e-09	up	Tfh1_CCR7pos
YARS	0.478908	4.77266e-09	up	Tfh1_CCR7pos
LYAR	0.471232	1.67645e-08	up	Tfh1_CCR7pos
PRR5L	0.304455	2.57889e-08	up	Tfh1_CCR7pos
SLC3A2	0.51328	5.17699e-08	up	Tfh1_CCR7pos
SLA	0.486217	5.72562e-08	up	Tfh1_CCR7pos
TIGIT	0.589658	5.86664e-08	up	Tfh1_CCR7pos
RALGAPA1	0.525194	6.09792e-08	up	Tfh1_CCR7pos
PREX1	0.556643	6.81945e-08	up	Tfh1_CCR7pos
MT-ND3	0.337986	7.25122e-08	up	Tfh1_CCR7pos
LCP1	0.564537	1.04263e-07	up	Tfh1_CCR7pos
FUS	0.436089	2.80542e-07	up	Tfh1_CCR7pos
EIF4EBP1	0.294579	3.45067e-07	up	Tfh1_CCR7pos
ACTN4	0.448525	4.77518e-07	up	Tfh1_CCR7pos
ODC1	0.589416	5.02828e-07	up	Tfh1_CCR7pos
MARCKSL1	0.43894	1.03997e-06	up	Tfh1_CCR7pos
CCSER2	0.527181	1.04352e-06	up	Tfh1_CCR7pos
ATP6V0C	0.390351	2.63098e-06	up	Tfh1_CCR7pos
IRF1	0.634682	3.66716e-06	up	Tfh1_CCR7pos
RERE	0.388279	4.17906e-06	up	Tfh1_CCR7pos
CXCR4	0.375593	5.03091e-06	up	Tfh1_CCR7pos
IL10RA	0.430842	5.25242e-06	up	Tfh1_CCR7pos
LGALS3	0.469209	9.29819e-06	up	Tfh1_CCR7pos
HLA-DRB1	0.343891	9.57376e-06	up	Tfh1_CCR7pos
FYN	0.340438	1.40863e-05	up	Tfh1_CCR7pos
PTTG1	0.454014	1.68655e-05	up	Tfh1_CCR7pos
ATP1B3	0.427792	1.72833e-05	up	Tfh1_CCR7pos
PGK1	0.38781	3.22908e-05	up	Tfh1_CCR7pos
YWHAQ	0.397329	3.63785e-05	up	Tfh1_CCR7pos
SELENOK	0.409199	3.72093e-05	up	Tfh1_CCR7pos
HNRNPDL	0.339509	4.69269e-05	up	Tfh1_CCR7pos
CARHSP1	0.481896	5.23285e-05	up	Tfh1_CCR7pos
PIM3	0.397764	6.46462e-05	up	Tfh1_CCR7pos
ZFYVE28	0.374007	6.85065e-05	up	Tfh1_CCR7pos
HMGB1	0.368101	7.02309e-05	up	Tfh1_CCR7pos
SCAF11	0.463379	9.41751e-05	up	Tfh1_CCR7pos
NAA50	0.483411	9.467e-05	up	Tfh1_CCR7pos
WDR18	0.376213	0.000134645	up	Tfh1_CCR7pos
GSPT1	0.359855	0.000226074	up	Tfh1_CCR7pos
YPEL5	0.319724	0.000231775	up	Tfh1_CCR7pos
VAV3	0.306062	0.000243697	up	Tfh1_CCR7pos
PDE7A	0.500108	0.000302185	up	Tfh1_CCR7pos
CFL1	0.323853	0.000322767	up	Tfh1_CCR7pos
PDE4B	0.456737	0.000377724	up	Tfh1_CCR7pos
BAG1	0.380682	0.000449428	up	Tfh1_CCR7pos
SFMBT2	0.250395	0.000657435	up	Tfh1_CCR7pos
IL21R	0.423228	0.000772491	up	Tfh1_CCR7pos
MT-ND2	0.320289	0.000879121	up	Tfh1_CCR7pos
PPP2CA	0.352933	0.00105987	up	Tfh1_CCR7pos
PER2	0.42039	0.00113739	up	Tfh1_CCR7pos
SURF4	0.415902	0.00125191	up	Tfh1_CCR7pos
HLA-E	0.265382	0.00127654	up	Tfh1_CCR7pos
TBC1D2B	0.318651	0.00133572	up	Tfh1_CCR7pos
KDM6B	0.415231	0.00140145	up	Tfh1_CCR7pos
TAGAP	0.424546	0.00155137	up	Tfh1_CCR7pos
SRSF2	0.401376	0.00162472	up	Tfh1_CCR7pos
ARL6IP1	0.431983	0.00180903	up	Tfh1_CCR7pos
SRP14	0.285358	0.00203678	up	Tfh1_CCR7pos
CD74	0.413386	0.00208163	up	Tfh1_CCR7pos
TNFAIP3	0.392269	0.00232356	up	Tfh1_CCR7pos
GPR137B	0.316703	0.0024074	up	Tfh1_CCR7pos
ITPR1	0.394175	0.00251164	up	Tfh1_CCR7pos
ISCU	0.404018	0.00331529	up	Tfh1_CCR7pos
MAP1LC3A	0.451713	0.00348537	up	Tfh1_CCR7pos
PRKCQ	0.30679	0.00473087	up	Tfh1_CCR7pos
STAT5B	0.462371	0.00537859	up	Tfh1_CCR7pos
ALYREF	0.32599	0.0060132	up	Tfh1_CCR7pos
TAP1	0.415821	0.00611744	up	Tfh1_CCR7pos
ITGAV	0.36071	0.00899968	up	Tfh1_CCR7pos
BANP	0.363703	0.00903521	up	Tfh1_CCR7pos
MKRN1	0.360524	0.00963181	up	Tfh1_CCR7pos
TBX21	0.269104	0.00974594	up	Tfh1_CCR7pos
HDGF	0.399943	0.00997475	up	Tfh1_CCR7pos
TPT1	-0.523381	8.30575e-53	down	Tfh1_CCR7pos
FXYD5	-0.932176	1.12912e-47	down	Tfh1_CCR7pos
RPL32	-0.408786	2.23228e-45	down	Tfh1_CCR7pos
RPL18A	-0.465978	1.96781e-43	down	Tfh1_CCR7pos
RPL29	-0.435908	4.86914e-37	down	Tfh1_CCR7pos
GLIPR1	-1.31306	2.85004e-36	down	Tfh1_CCR7pos
KLRB1	-1.51176	3.29747e-33	down	Tfh1_CCR7pos
RPS8	-0.359177	4.07581e-33	down	Tfh1_CCR7pos
RPS13	-0.385249	7.33269e-33	down	Tfh1_CCR7pos
PABPC1	-0.682155	1.95909e-32	down	Tfh1_CCR7pos
RPS3A	-0.364463	9.70459e-32	down	Tfh1_CCR7pos
RPL13	-0.331024	3.97507e-30	down	Tfh1_CCR7pos
RPL11	-0.309395	1.52515e-29	down	Tfh1_CCR7pos
EEF1A1	-0.280918	1.7751e-29	down	Tfh1_CCR7pos
RPS18	-0.385429	1.53598e-28	down	Tfh1_CCR7pos
FLT3LG	-0.988242	2.94924e-28	down	Tfh1_CCR7pos
RPS6	-0.385279	5.72127e-28	down	Tfh1_CCR7pos
RPL19	-0.308008	1.8299e-27	down	Tfh1_CCR7pos
RPL34	-0.269918	1.3424e-23	down	Tfh1_CCR7pos
RPL18	-0.325621	1.57305e-22	down	Tfh1_CCR7pos
RPL37	-0.261578	5.61355e-22	down	Tfh1_CCR7pos
RPS4X	-0.359517	1.0766e-21	down	Tfh1_CCR7pos
RPL22	-0.420154	2.63141e-21	down	Tfh1_CCR7pos
LTB	-0.86992	2.98463e-21	down	Tfh1_CCR7pos
TRIM8	-1.01563	4.45392e-20	down	Tfh1_CCR7pos
RPL10	-0.250729	1.4196e-19	down	Tfh1_CCR7pos
RPS14	-0.313337	7.94467e-19	down	Tfh1_CCR7pos
RORA	-0.884762	2.00919e-17	down	Tfh1_CCR7pos
RPS5	-0.326106	1.20618e-16	down	Tfh1_CCR7pos
EEF1B2	-0.408465	1.50967e-16	down	Tfh1_CCR7pos
RPL12	-0.294025	7.25486e-16	down	Tfh1_CCR7pos
LAT	-0.757973	3.03082e-15	down	Tfh1_CCR7pos
RPL5	-0.316083	3.97071e-15	down	Tfh1_CCR7pos
RPS2	-0.270099	4.53189e-14	down	Tfh1_CCR7pos
RACK1	-0.325772	8.15597e-14	down	Tfh1_CCR7pos
PASK	-0.909054	9.33982e-14	down	Tfh1_CCR7pos
RPS9	-0.288753	1.1132e-12	down	Tfh1_CCR7pos
RPL10A	-0.295234	7.34236e-12	down	Tfh1_CCR7pos
CD7	-0.630293	7.56143e-12	down	Tfh1_CCR7pos
EMP3	-0.594569	9.07504e-12	down	Tfh1_CCR7pos
RPLP1	-0.256905	9.23145e-12	down	Tfh1_CCR7pos
NACA	-0.293121	1.65103e-11	down	Tfh1_CCR7pos
CD55	-0.601987	3.68662e-11	down	Tfh1_CCR7pos
EEF2	-0.309669	4.11863e-11	down	Tfh1_CCR7pos
DDIT4	-1.04597	7.36746e-11	down	Tfh1_CCR7pos
RPL15	-0.295716	1.22343e-10	down	Tfh1_CCR7pos
S100A4	-0.905824	2.70296e-10	down	Tfh1_CCR7pos
NDUFV2	-0.6367	3.63427e-10	down	Tfh1_CCR7pos
AES	-0.571636	4.13318e-10	down	Tfh1_CCR7pos
RPS16	-0.289299	5.61179e-10	down	Tfh1_CCR7pos
RPL4	-0.325935	8.70992e-10	down	Tfh1_CCR7pos
RPL37A	-0.270796	2.1324e-09	down	Tfh1_CCR7pos
CAMK4	-0.619237	2.52172e-09	down	Tfh1_CCR7pos
RPS11	-0.380452	2.89742e-09	down	Tfh1_CCR7pos
CCR6	-0.67019	4.61144e-09	down	Tfh1_CCR7pos
PPP1R15A	-0.557477	4.90646e-09	down	Tfh1_CCR7pos
SH3BGRL3	-0.385752	6.82376e-09	down	Tfh1_CCR7pos
ATP5MC2	-0.486033	6.86419e-09	down	Tfh1_CCR7pos
CMTM8	-0.582287	7.78924e-09	down	Tfh1_CCR7pos
FOS	-0.87257	9.34908e-09	down	Tfh1_CCR7pos
TNFRSF4	-0.886749	1.09988e-08	down	Tfh1_CCR7pos
RPS25	-0.280903	1.56682e-08	down	Tfh1_CCR7pos
DEAF1	-0.603819	2.13793e-08	down	Tfh1_CCR7pos
PIM1	-0.558544	2.17005e-08	down	Tfh1_CCR7pos
HPCAL4	-0.549132	4.45602e-08	down	Tfh1_CCR7pos
RPSA	-0.260357	4.67026e-08	down	Tfh1_CCR7pos
LDHB	-0.46109	7.16789e-08	down	Tfh1_CCR7pos
TNFAIP8	-0.557658	1.18908e-07	down	Tfh1_CCR7pos
RETREG1	-0.540661	1.30685e-07	down	Tfh1_CCR7pos
S100A11	-0.5287	1.54429e-07	down	Tfh1_CCR7pos
PFKFB3	-0.608295	1.62445e-07	down	Tfh1_CCR7pos
ARL4C	-0.43116	1.97416e-07	down	Tfh1_CCR7pos
AQP3	-0.626853	3.85985e-07	down	Tfh1_CCR7pos
FYB1	-0.589464	4.38265e-07	down	Tfh1_CCR7pos
RPL35	-0.262937	7.0296e-07	down	Tfh1_CCR7pos
RPL7	-0.322068	7.81572e-07	down	Tfh1_CCR7pos
IKZF3	-0.599001	1.00612e-06	down	Tfh1_CCR7pos
FTH1	-0.440975	1.2091e-06	down	Tfh1_CCR7pos
TMEM173	-0.578341	1.27547e-06	down	Tfh1_CCR7pos
PRNP	-0.603231	2.27901e-06	down	Tfh1_CCR7pos
SARAF	-0.274097	3.3963e-06	down	Tfh1_CCR7pos
UBA52	-0.260064	3.57386e-06	down	Tfh1_CCR7pos
ICAM2	-0.477485	7.36102e-06	down	Tfh1_CCR7pos
GPRIN3	-0.432128	1.10646e-05	down	Tfh1_CCR7pos
EIF3E	-0.437411	1.59011e-05	down	Tfh1_CCR7pos
RPL27	-0.265401	2.31117e-05	down	Tfh1_CCR7pos
ABRACL	-0.473982	3.85881e-05	down	Tfh1_CCR7pos
FOXP1	-0.438834	5.78273e-05	down	Tfh1_CCR7pos
LYPD3	-0.585406	8.9565e-05	down	Tfh1_CCR7pos
USP3	-0.377624	0.000106878	down	Tfh1_CCR7pos
ANKRD12	-0.412751	0.000119692	down	Tfh1_CCR7pos
SPART	-0.376478	0.000123725	down	Tfh1_CCR7pos
TNFRSF25	-0.425701	0.000213301	down	Tfh1_CCR7pos
TSHZ2	-0.453927	0.000305031	down	Tfh1_CCR7pos
CD40LG	-0.458403	0.000338206	down	Tfh1_CCR7pos
CD52	-0.456517	0.000395806	down	Tfh1_CCR7pos
GRASP	-0.374636	0.00047882	down	Tfh1_CCR7pos
RAC2	-0.439375	0.000528426	down	Tfh1_CCR7pos
PLAUR	-0.432672	0.000530586	down	Tfh1_CCR7pos
CCR4	-0.532948	0.000584222	down	Tfh1_CCR7pos
MAP3K4	-0.350807	0.000924827	down	Tfh1_CCR7pos
SH2D2A	-0.372997	0.00116734	down	Tfh1_CCR7pos
LEF1	-0.498481	0.00146397	down	Tfh1_CCR7pos
S1PR1	-0.379297	0.00203235	down	Tfh1_CCR7pos
SAMHD1	-0.520551	0.00412092	down	Tfh1_CCR7pos
PKIA	-0.372534	0.00447501	down	Tfh1_CCR7pos
PHLDA1	-0.47706	0.00479995	down	Tfh1_CCR7pos
TIMP1	-0.39014	0.00595822	down	Tfh1_CCR7pos
SLFN5	-0.436874	0.00601782	down	Tfh1_CCR7pos
EIF3L	-0.375641	0.00607401	down	Tfh1_CCR7pos
IL7R	-0.375138	0.00620312	down	Tfh1_CCR7pos
ANKH	-0.368998	0.00679364	down	Tfh1_CCR7pos
RASGRP2	-0.358536	0.00734208	down	Tfh1_CCR7pos
AGPAT4	-0.315211	0.00845604	down	Tfh1_CCR7pos
MTRNR2L12	1.09435	1.19891e-157	up	Tfh2
TOX2	0.730189	1.10651e-127	up	Tfh2
RPL26	0.470294	4.7373e-104	up	Tfh2
GK	0.899377	1.68508e-102	up	Tfh2
MAF	0.901138	1.41255e-100	up	Tfh2
TBC1D4	0.831073	3.21191e-94	up	Tfh2
AL138963.3	1.37788	5.06223e-87	up	Tfh2
RPS29	0.323445	7.63859e-72	up	Tfh2
ACTB	0.429067	9.55257e-68	up	Tfh2
RPL36A	0.499989	1.93743e-57	up	Tfh2
TIGIT	0.664969	6.36521e-57	up	Tfh2
MIR4435-2HG	0.542704	7.42459e-56	up	Tfh2
PPP2R5C	0.497255	8.20121e-55	up	Tfh2
PTPRCAP	0.592865	1.11186e-52	up	Tfh2
RPL17	0.431497	1.8415e-52	up	Tfh2
SLC25A46	0.489064	6.75133e-52	up	Tfh2
AC004585.1	0.390156	4.48386e-48	up	Tfh2
SMC4	0.633213	6.06594e-47	up	Tfh2
TNIK	0.546293	6.2681e-46	up	Tfh2
APBB1IP	0.553538	1.17164e-43	up	Tfh2
LCK	0.523904	2.25419e-41	up	Tfh2
FYN	0.347467	9.02227e-40	up	Tfh2
DDX5	0.310028	2.45573e-38	up	Tfh2
DLEU2	0.360037	4.7794e-38	up	Tfh2
WIPF1	0.436408	1.86152e-37	up	Tfh2
PFN1	0.358267	5.79228e-37	up	Tfh2
KLRB1	0.624401	1.17177e-35	up	Tfh2
RPS10	0.465793	7.88859e-35	up	Tfh2
CTLA4	0.381239	2.38118e-34	up	Tfh2
CD200	0.330432	3.8753e-34	up	Tfh2
NDUFA13	0.40057	5.32799e-32	up	Tfh2
TNFAIP8	0.469762	7.81757e-32	up	Tfh2
YWHAB	0.376063	1.43637e-31	up	Tfh2
RPS17	0.447203	7.14987e-31	up	Tfh2
ETS1	0.559611	8.5833e-31	up	Tfh2
LIME1	0.442131	2.73843e-30	up	Tfh2
FYB1	0.534583	2.89111e-30	up	Tfh2
IL16	0.45405	4.13316e-30	up	Tfh2
BEST1	0.54771	1.49123e-29	up	Tfh2
GNG4	0.284905	2.42909e-29	up	Tfh2
JARID2	0.432048	2.54871e-29	up	Tfh2
FAM45A	0.399766	1.92401e-28	up	Tfh2
GRAMD1B	0.287929	7.12294e-28	up	Tfh2
IGFBP4	0.637078	1.1758e-27	up	Tfh2
LAT	0.39355	1.63043e-27	up	Tfh2
LIMD2	0.418302	1.6679e-27	up	Tfh2
S1PR1	0.369791	9.81615e-27	up	Tfh2
TOX	0.29936	1.2364e-26	up	Tfh2
C16orf87	0.348408	1.60479e-26	up	Tfh2
RAB33A	0.271666	1.79324e-26	up	Tfh2
ACTG1	0.342983	2.97013e-26	up	Tfh2
TNFRSF4	0.483476	5.26338e-25	up	Tfh2
RABGAP1L	0.45236	5.46487e-25	up	Tfh2
ZBTB38	0.402885	6.57953e-25	up	Tfh2
TCF7	0.415524	8.37949e-25	up	Tfh2
TRAC	0.430133	8.26725e-24	up	Tfh2
USF2	0.327603	1.43054e-23	up	Tfh2
ITGA4	0.574375	2.99125e-23	up	Tfh2
TACC3	0.380992	3.16044e-23	up	Tfh2
2009-09-01	0.438127	3.7003e-23	up	Tfh2
CNN2	0.446661	4.77785e-23	up	Tfh2
ALOX5AP	0.457573	6.47122e-23	up	Tfh2
CYTH1	0.375203	8.19416e-23	up	Tfh2
CDK6	0.33932	8.86323e-23	up	Tfh2
GIMAP7	0.41984	1.58127e-22	up	Tfh2
ARHGDIB	0.268554	2.02753e-22	up	Tfh2
LIMS1	0.469	3.35444e-22	up	Tfh2
EPB41	0.417809	2.72066e-21	up	Tfh2
CD3D	0.364122	2.73751e-21	up	Tfh2
GIMAP1	0.301713	5.1522e-21	up	Tfh2
EEF1G	0.316253	5.51544e-21	up	Tfh2
CLEC2D	0.3491	1.45103e-20	up	Tfh2
CDKN1B	0.384735	1.82831e-20	up	Tfh2
PHACTR2	0.392646	3.44824e-20	up	Tfh2
YPEL3	0.43945	3.89776e-20	up	Tfh2
IKZF1	0.37814	7.47163e-20	up	Tfh2
FCMR	0.438822	1.25745e-19	up	Tfh2
NMB	0.48072	1.63549e-19	up	Tfh2
SPOCK2	0.252023	1.69177e-19	up	Tfh2
RNF19A	0.361878	1.84962e-19	up	Tfh2
ARPC1B	0.346374	3.03219e-19	up	Tfh2
METTL8	0.264673	4.20691e-19	up	Tfh2
IFI16	0.373109	5.08071e-19	up	Tfh2
PTPN22	0.345493	1.14016e-18	up	Tfh2
PDE4DIP	0.352734	1.57466e-18	up	Tfh2
2006-09-01	0.373782	1.65477e-18	up	Tfh2
FAM89B	0.252009	1.90774e-18	up	Tfh2
NAP1L4	0.394076	3.27074e-18	up	Tfh2
EML4	0.304375	3.99481e-18	up	Tfh2
CCR9	0.33045	8.70715e-18	up	Tfh2
GIMAP5	0.313512	1.11043e-17	up	Tfh2
DUSP16	0.359087	2.98922e-17	up	Tfh2
CD5	0.320835	3.63291e-17	up	Tfh2
LDLRAD4	0.385061	5.93348e-17	up	Tfh2
RNASET2	0.328463	8.69294e-17	up	Tfh2
DNPH1	0.282405	1.32662e-16	up	Tfh2
GIMAP4	0.38232	2.26632e-16	up	Tfh2
ITM2A	0.406539	3.21358e-16	up	Tfh2
CYTOR	0.314138	4.59449e-16	up	Tfh2
TSPAN14	0.323588	6.87384e-16	up	Tfh2
IPCEF1	0.304933	7.18711e-16	up	Tfh2
RAC2	0.394383	8.07803e-16	up	Tfh2
LSP1	0.375425	9.0859e-16	up	Tfh2
CD2	0.324328	1.05771e-15	up	Tfh2
TM9SF2	0.287793	1.07613e-15	up	Tfh2
CD6	0.292166	1.58452e-15	up	Tfh2
ARHGAP45	0.3824	2.00386e-15	up	Tfh2
DENND2D	0.324972	2.21349e-15	up	Tfh2
SYT11	0.268219	2.69454e-15	up	Tfh2
IKZF3	0.392059	3.99145e-15	up	Tfh2
CTSB	0.312528	4.43338e-15	up	Tfh2
CD3G	0.355181	4.86186e-15	up	Tfh2
TRAF3IP3	0.279594	5.91775e-15	up	Tfh2
ARL6IP1	0.285754	7.42427e-15	up	Tfh2
KLF2	0.377953	7.85772e-15	up	Tfh2
TNFRSF25	0.330444	9.88063e-15	up	Tfh2
CD58	0.30286	1.03826e-14	up	Tfh2
ICOS	0.318361	1.0556e-14	up	Tfh2
SLC1A4	0.293324	1.34872e-14	up	Tfh2
PASK	0.389639	1.45008e-14	up	Tfh2
CRIP1	0.364314	1.91783e-14	up	Tfh2
SPTBN1	0.390977	2.5437e-14	up	Tfh2
CCR4	0.345479	2.87832e-14	up	Tfh2
RUNX1	0.28327	4.05013e-14	up	Tfh2
SLFN5	0.3987	4.18521e-14	up	Tfh2
TLK1	0.314365	6.14652e-14	up	Tfh2
RNF213	0.385921	8.29649e-14	up	Tfh2
CORO1A	0.328612	8.59782e-14	up	Tfh2
RHOG	0.316143	1.0038e-13	up	Tfh2
DDI2	0.25299	1.09419e-13	up	Tfh2
S1PR4	0.30153	1.18779e-13	up	Tfh2
GLCCI1	0.315074	1.42233e-13	up	Tfh2
BCL2L11	0.312632	1.95778e-13	up	Tfh2
FGD3	0.26523	2.30494e-13	up	Tfh2
SMARCA2	0.308947	2.9822e-13	up	Tfh2
RASGRP1	0.328153	2.99912e-13	up	Tfh2
SLCO3A1	0.2961	3.10137e-13	up	Tfh2
CORO1B	0.291763	3.78846e-13	up	Tfh2
LEPROTL1	0.268352	5.23346e-13	up	Tfh2
LRMP	0.291165	6.45688e-13	up	Tfh2
UXS1	0.263371	8.25537e-13	up	Tfh2
ACTR2	0.312503	1.33095e-12	up	Tfh2
STK24	0.307056	1.97729e-12	up	Tfh2
EVL	0.372555	2.79359e-12	up	Tfh2
MYH9	0.290382	4.94045e-12	up	Tfh2
TSHZ2	0.296098	1.31715e-11	up	Tfh2
OCIAD2	0.32304	1.35004e-11	up	Tfh2
GRK2	0.288094	1.83508e-11	up	Tfh2
MTRNR2L8	0.345612	3.23887e-11	up	Tfh2
COTL1	0.292165	3.74039e-11	up	Tfh2
AKAP13	0.283353	4.36528e-11	up	Tfh2
PAK2	0.320038	4.36981e-11	up	Tfh2
DEF6	0.263317	5.3207e-11	up	Tfh2
TESPA1	0.301563	5.6478e-11	up	Tfh2
CHD3	0.276265	9.27331e-11	up	Tfh2
CMTM7	0.277899	9.95979e-11	up	Tfh2
SESN3	0.516423	1.07944e-10	up	Tfh2
RASGRP2	0.298688	3.00135e-10	up	Tfh2
CSK	0.278399	3.97895e-10	up	Tfh2
LRIG1	0.330407	5.12048e-10	up	Tfh2
ZNF292	0.281642	5.47613e-10	up	Tfh2
OGT	0.27423	6.00984e-10	up	Tfh2
FAM160B1	0.255907	9.27721e-10	up	Tfh2
CHMP7	0.267807	1.01743e-09	up	Tfh2
CCM2	0.269955	1.0989e-09	up	Tfh2
TGOLN2	0.274494	1.43636e-09	up	Tfh2
PLIN2	0.286728	1.7118e-09	up	Tfh2
ITK	0.280383	2.62815e-09	up	Tfh2
HNRNPR	0.297136	3.64751e-09	up	Tfh2
PDCD1	0.287867	3.75221e-09	up	Tfh2
EID1	0.285086	4.05236e-09	up	Tfh2
SPTAN1	0.258393	4.0597e-09	up	Tfh2
NDUFB1	0.252169	4.30708e-09	up	Tfh2
SCAF11	0.252687	5.25831e-09	up	Tfh2
EIF3A	0.333565	5.57265e-09	up	Tfh2
AAK1	0.267981	5.5788e-09	up	Tfh2
PPP1R7	0.25877	5.69872e-09	up	Tfh2
SSH2	0.263774	7.43826e-09	up	Tfh2
LPXN	0.28382	8.58497e-09	up	Tfh2
DDX17	0.270459	8.97261e-09	up	Tfh2
VOPP1	0.263679	1.23685e-08	up	Tfh2
PPP1R18	0.276145	1.41783e-08	up	Tfh2
SH3TC1	0.268065	1.6848e-08	up	Tfh2
LEF1	0.397038	1.96815e-08	up	Tfh2
MT2A	0.276033	2.15524e-08	up	Tfh2
ARHGEF1	0.265052	3.37032e-08	up	Tfh2
PBX4	0.308985	4.06749e-08	up	Tfh2
FMNL1	0.286218	4.27383e-08	up	Tfh2
FAM102A	0.266182	4.81484e-08	up	Tfh2
CASP8	0.272442	5.24123e-08	up	Tfh2
TMEM245	0.272723	5.82377e-08	up	Tfh2
NAB1	0.264249	6.08801e-08	up	Tfh2
STK38	0.275895	6.3904e-08	up	Tfh2
IL2RB	0.285047	1.0353e-07	up	Tfh2
GMFG	0.282224	1.07094e-07	up	Tfh2
ANKH	0.257331	1.32753e-07	up	Tfh2
KIAA1551	0.322888	1.71622e-07	up	Tfh2
CYFIP2	0.279961	1.72764e-07	up	Tfh2
CEMIP2	0.283755	2.08337e-07	up	Tfh2
IFITM1	0.341269	2.55492e-07	up	Tfh2
FAM118A	0.281303	3.15944e-07	up	Tfh2
SETD2	0.273852	5.98722e-07	up	Tfh2
TBC1D10C	0.260895	8.82543e-07	up	Tfh2
CD28	0.271818	1.0646e-06	up	Tfh2
CD247	0.262528	1.18315e-06	up	Tfh2
SEMA4D	0.257358	1.69719e-06	up	Tfh2
MFHAS1	0.292374	2.49879e-06	up	Tfh2
TMEM173	0.293596	3.57625e-06	up	Tfh2
CDC25B	0.273943	7.5735e-06	up	Tfh2
PRKCH	0.257835	1.07107e-05	up	Tfh2
CELF2	0.260151	8.69148e-05	up	Tfh2
AQP3	0.252656	0.000120783	up	Tfh2
GSTK1	0.25523	0.000121165	up	Tfh2
TPR	0.293493	0.000260064	up	Tfh2
CNIH1	0.271231	0.000321338	up	Tfh2
SAMHD1	0.266852	0.000593419	up	Tfh2
RPS12	-0.352831	1.13573e-133	down	Tfh2
RPS3	-0.314406	2.62845e-114	down	Tfh2
RPS14	-0.365056	8.46568e-109	down	Tfh2
ANXA1	-1.10793	9.52152e-109	down	Tfh2
VIM	-0.649097	4.08993e-69	down	Tfh2
LMNA	-0.972729	1.49129e-62	down	Tfh2
GADD45B	-1.03707	1.64099e-62	down	Tfh2
RGCC	-0.775013	4.361e-58	down	Tfh2
RPS19	-0.252323	1.65596e-57	down	Tfh2
MYADM	-0.778939	2.5324e-48	down	Tfh2
EEF1B2	-0.310921	6.36292e-46	down	Tfh2
MT-ATP8	-0.374622	1.54738e-43	down	Tfh2
PMEPA1	-0.529904	4.80826e-43	down	Tfh2
RPLP0	-0.260947	5.53348e-40	down	Tfh2
FOS	-0.868755	1.47891e-39	down	Tfh2
YPEL5	-0.480694	5.37968e-35	down	Tfh2
HSP90AB1	-0.396933	8.57462e-32	down	Tfh2
TNFAIP3	-0.515121	3.16516e-29	down	Tfh2
BTG1	-0.330759	6.65645e-27	down	Tfh2
CSRNP1	-0.418262	9.7378e-26	down	Tfh2
NFKBIA	-0.484943	1.38195e-24	down	Tfh2
HSPA5	-0.433547	5.45631e-24	down	Tfh2
IL7R	-0.395497	3.70541e-23	down	Tfh2
NELL2	-0.343412	4.65224e-23	down	Tfh2
JUND	-0.300948	6.55166e-22	down	Tfh2
PLP2	-0.374157	1.28228e-21	down	Tfh2
PERP	-0.385267	1.34593e-21	down	Tfh2
SELENOK	-0.394932	6.71467e-21	down	Tfh2
ADGRE5	-0.403956	6.6018e-20	down	Tfh2
PCSK1N	-0.439145	3.02934e-18	down	Tfh2
MT-ND4	-0.251481	4.2237e-18	down	Tfh2
CHMP1B	-0.538806	1.12828e-17	down	Tfh2
METRNL	-0.532792	3.06103e-17	down	Tfh2
HSPA1B	-1.59172	8.08678e-16	down	Tfh2
SERTAD1	-0.398202	1.4659e-15	down	Tfh2
HSP90B1	-0.283063	4.29708e-15	down	Tfh2
ARL4A	-0.342643	9.51674e-15	down	Tfh2
CXCR4	-0.293901	1.70189e-14	down	Tfh2
PNP	-0.358776	4.35767e-14	down	Tfh2
PPP1R15A	-0.317758	3.63863e-13	down	Tfh2
PLAUR	-0.341673	4.35045e-13	down	Tfh2
XBP1	-0.310061	7.41542e-13	down	Tfh2
HSP90AA1	-0.422499	1.17574e-12	down	Tfh2
DYNLT3	-0.32673	2.95112e-12	down	Tfh2
PDE4B	-0.318319	8.10745e-11	down	Tfh2
HSPA1A	-1.76289	9.62367e-11	down	Tfh2
ELL2	-0.33388	1.42246e-10	down	Tfh2
TUBA4A	-0.468414	5.2836e-10	down	Tfh2
FOSB	-0.334917	6.99728e-10	down	Tfh2
DUSP2	-0.541153	1.06212e-09	down	Tfh2
SCML1	-0.25748	1.52218e-09	down	Tfh2
NEU1	-0.286247	3.26772e-09	down	Tfh2
EFHD2	-0.282627	2.03741e-08	down	Tfh2
TUBA1B	-0.266343	2.42541e-08	down	Tfh2
MANF	-0.2729	2.70117e-08	down	Tfh2
LGALS1	-0.357721	2.73266e-08	down	Tfh2
LDHA	-0.317716	2.85235e-08	down	Tfh2
HSPH1	-0.412063	3.55288e-08	down	Tfh2
CDKN1A	-0.346554	5.70503e-08	down	Tfh2
NR4A2	-0.536365	1.25747e-07	down	Tfh2
ZFP36L2	-0.319054	1.33123e-07	down	Tfh2
VPS37B	-0.302479	2.25405e-07	down	Tfh2
LITAF	-0.29137	3.62282e-07	down	Tfh2
MGST3	-0.253184	7.79741e-07	down	Tfh2
AREG	-0.302063	1.00001e-06	down	Tfh2
CYCS	-0.25841	2.75058e-06	down	Tfh2
UBE2S	-0.278719	2.86768e-06	down	Tfh2
PIK3R1	-0.263446	4.36681e-06	down	Tfh2
FOSL2	-0.273326	6.38391e-06	down	Tfh2
CXCR3	-0.381848	8.33566e-06	down	Tfh2
BHLHE40	-0.278333	1.02643e-05	down	Tfh2
MAGED2	-0.270992	1.18586e-05	down	Tfh2
ZNF331	-0.393132	1.73876e-05	down	Tfh2
APOBEC3G	-0.339753	2.23127e-05	down	Tfh2
PPP1R14B	-0.293932	3.39046e-05	down	Tfh2
OASL	-0.632766	3.66988e-05	down	Tfh2
UPP1	-0.260459	3.97279e-05	down	Tfh2
EMP3	-0.258506	4.44239e-05	down	Tfh2
DNAJB1	-0.70354	9.67909e-05	down	Tfh2
CLEC2B	-0.361942	0.000150051	down	Tfh2
JUN	-0.33864	0.000221198	down	Tfh2
DNAJA1	-0.255022	0.000329012	down	Tfh2
PTP4A1	-0.261245	0.00033252	down	Tfh2
HSPE1	-0.299514	0.000385983	down	Tfh2
CST7	-0.761293	0.000396019	down	Tfh2
GGA2	-0.289296	0.00154753	down	Tfh2
HERC5	-0.298996	0.00402339	down	Tfh2
IDI1	-0.262652	0.00537115	down	Tfh2
TSC22D3	-0.284818	0.00585484	down	Tfh2
RORC	0.479995	5.86011e-168	up	Tfh17
LGALS3	1.40171	1.91486e-126	up	Tfh17
IL4I1	0.475685	2.75214e-120	up	Tfh17
NTN4	0.280778	1.26298e-117	up	Tfh17
S100A4	1.4754	2.68773e-107	up	Tfh17
LGALS1	1.29928	1.26211e-102	up	Tfh17
FAM129A	1.13692	5.22579e-101	up	Tfh17
CTSH	0.389497	8.38412e-91	up	Tfh17
CCL20	0.69659	6.26292e-88	up	Tfh17
TNFRSF18	0.78961	1.46166e-80	up	Tfh17
CCR6	1.01951	1.09991e-76	up	Tfh17
MCAM	0.462371	7.83043e-73	up	Tfh17
SYTL2	0.611351	9.77093e-69	up	Tfh17
S100A11	0.934501	6.51533e-68	up	Tfh17
GNA15	0.561441	8.32249e-67	up	Tfh17
BHLHE40	1.00748	1.18003e-66	up	Tfh17
HLF	0.441243	1.34173e-65	up	Tfh17
THBS1	0.49801	2.3654e-65	up	Tfh17
ITGB1	1.0519	2.58711e-65	up	Tfh17
CCDC107	0.700177	5.07722e-64	up	Tfh17
TIMP1	1.01424	1.19677e-62	up	Tfh17
S100A6	1.144	1.56007e-59	up	Tfh17
CAPG	0.424227	3.46788e-57	up	Tfh17
ERN1	0.555741	1.95527e-53	up	Tfh17
FURIN	0.774972	7.27063e-52	up	Tfh17
ANTXR2	0.759379	1.9654e-51	up	Tfh17
PERP	0.750343	7.11212e-48	up	Tfh17
LMO4	0.691048	2.94466e-47	up	Tfh17
CCR4	1.00637	4.3698e-46	up	Tfh17
VIM	0.682484	1.69794e-43	up	Tfh17
ALOX5AP	0.868456	5.78303e-41	up	Tfh17
TMEM173	0.844127	1.35262e-40	up	Tfh17
STK24	0.838912	2.52904e-40	up	Tfh17
MYL12A	0.777166	3.25626e-39	up	Tfh17
LMNA	0.8083	2.67027e-34	up	Tfh17
AUTS2	0.665553	4.01951e-34	up	Tfh17
ANKRD28	0.33928	2.15692e-33	up	Tfh17
S100A10	0.702348	2.78549e-33	up	Tfh17
DSE	0.447862	1.58667e-32	up	Tfh17
ANXA2	0.731118	6.27916e-32	up	Tfh17
JAML	0.29298	3.8885e-29	up	Tfh17
SVIL	0.440293	4.08316e-29	up	Tfh17
TNFRSF4	0.70636	1.84773e-28	up	Tfh17
CLIC1	0.636991	2.19361e-28	up	Tfh17
GPR171	0.621069	4.51436e-28	up	Tfh17
RPS6KA3	0.525469	1.90587e-27	up	Tfh17
PRNP	0.654416	1.48293e-26	up	Tfh17
MBNL2	0.50983	3.17575e-26	up	Tfh17
ACTN4	0.511783	5.44615e-26	up	Tfh17
ADAM8	0.478838	6.03187e-26	up	Tfh17
RORA	0.669018	1.05868e-25	up	Tfh17
PKIA	0.535938	2.98258e-25	up	Tfh17
SH3BGRL3	0.431028	1.38247e-24	up	Tfh17
CRIP2	0.72111	3.15837e-24	up	Tfh17
TXN	0.78974	4.43697e-24	up	Tfh17
LFNG	0.579705	1.13067e-23	up	Tfh17
SQSTM1	0.633433	1.84863e-23	up	Tfh17
RPL26	0.44722	1.8922e-23	up	Tfh17
RPL17	0.545005	3.80082e-23	up	Tfh17
AMPD2	0.491731	6.19869e-23	up	Tfh17
MYBL1	0.255927	7.38368e-23	up	Tfh17
AHR	0.568812	4.54662e-22	up	Tfh17
TNFRSF25	0.556473	1.7341e-21	up	Tfh17
AL133415.1	0.790922	2.48421e-21	up	Tfh17
APOL3	0.326928	2.65355e-21	up	Tfh17
C12orf75	0.403585	5.81966e-21	up	Tfh17
CKLF	0.308518	1.0138e-20	up	Tfh17
PRDM1	0.299235	1.22302e-20	up	Tfh17
RPL36A	0.541816	3.44084e-20	up	Tfh17
CD82	0.523481	3.95443e-20	up	Tfh17
ITPRIPL1	0.307385	9.99107e-20	up	Tfh17
GPR65	0.436457	1.43806e-19	up	Tfh17
RFX2	0.386375	7.17303e-19	up	Tfh17
KDSR	0.543912	7.62913e-19	up	Tfh17
KIF5C	0.26875	8.1281e-19	up	Tfh17
USP46	0.324762	1.66408e-18	up	Tfh17
IL7R	0.517995	3.23062e-18	up	Tfh17
MAST4	0.402488	5.04428e-18	up	Tfh17
MTRNR2L12	0.512635	8.53655e-18	up	Tfh17
NME2	0.542111	1.21114e-17	up	Tfh17
ID2	0.52014	1.479e-17	up	Tfh17
PLP2	0.499199	1.55014e-17	up	Tfh17
GAPDH	0.410407	1.71619e-17	up	Tfh17
ARHGAP31	0.313413	2.59797e-17	up	Tfh17
RPLP0	0.276559	6.62088e-17	up	Tfh17
CD151	0.288724	9.63888e-17	up	Tfh17
CDKN1A	0.593979	1.34004e-16	up	Tfh17
AQP3	0.636751	1.45831e-16	up	Tfh17
IL32	0.47465	1.48559e-16	up	Tfh17
THEM4	0.49119	2.72523e-16	up	Tfh17
FXYD1	0.292696	3.70843e-16	up	Tfh17
YWHAH	0.42383	1.25622e-15	up	Tfh17
TNFAIP3	0.461757	3.03379e-15	up	Tfh17
CLDND1	0.491892	4.21873e-15	up	Tfh17
ELK3	0.497268	5.56884e-15	up	Tfh17
GALNT6	0.28896	6.17679e-15	up	Tfh17
TNFRSF1A	0.280937	1.04395e-14	up	Tfh17
CD63	0.292537	1.23418e-14	up	Tfh17
WEE1	0.391949	1.2954e-14	up	Tfh17
DUSP10	0.374805	1.63101e-14	up	Tfh17
MAP3K4	0.426586	1.80732e-14	up	Tfh17
LSP1	0.449966	2.59606e-14	up	Tfh17
PPP1R14B	0.374295	3.07886e-14	up	Tfh17
TTC39C-AS1	0.294899	3.5515e-14	up	Tfh17
PHLDA1	0.484381	9.8517e-14	up	Tfh17
CERK	0.482826	1.49609e-13	up	Tfh17
GLB1	0.376387	1.52196e-13	up	Tfh17
REEP3	0.330082	1.48355e-12	up	Tfh17
ADAM19	0.304308	1.77165e-12	up	Tfh17
GLRX	0.430634	2.05935e-12	up	Tfh17
CD58	0.41406	2.50001e-12	up	Tfh17
NINJ1	0.381504	2.64599e-12	up	Tfh17
NCS1	0.258604	3.10961e-12	up	Tfh17
FAM241A	0.353789	4.27282e-12	up	Tfh17
FERMT3	0.312725	4.66997e-12	up	Tfh17
HOXB2	0.42795	5.98947e-12	up	Tfh17
CAPN2	0.390011	7.3898e-12	up	Tfh17
ITGB7	0.385314	8.54177e-12	up	Tfh17
CSGALNACT1	0.322996	9.69813e-12	up	Tfh17
SASH3	0.344137	1.47242e-11	up	Tfh17
SIT1	0.263361	2.73362e-11	up	Tfh17
ARL6IP5	0.475315	3.2878e-11	up	Tfh17
CYBA	0.403842	6.89401e-11	up	Tfh17
TUBA1C	0.349454	8.10345e-11	up	Tfh17
SYTL1	0.406885	1.26328e-10	up	Tfh17
RBPJ	0.439441	1.60798e-10	up	Tfh17
LTB	0.536378	2.13768e-10	up	Tfh17
PLEKHG2	0.309919	3.41193e-10	up	Tfh17
GPAT3	0.304308	3.44565e-10	up	Tfh17
FLNA	0.418859	3.87564e-10	up	Tfh17
PTTG1IP	0.387287	3.95172e-10	up	Tfh17
TSPAN2	0.38963	4.69876e-10	up	Tfh17
TAB2	0.44014	6.79499e-10	up	Tfh17
TPPP	0.2655	9.58943e-10	up	Tfh17
PKM	0.432436	1.15349e-09	up	Tfh17
ANXA1	0.419772	1.46676e-09	up	Tfh17
STAT4	0.386687	1.95319e-09	up	Tfh17
LCP2	0.377599	2.64022e-09	up	Tfh17
DHRS7	0.32186	6.20892e-09	up	Tfh17
GPR25	0.251247	2.50185e-08	up	Tfh17
NPDC1	0.265799	2.82107e-08	up	Tfh17
ICAM3	0.361324	2.84774e-08	up	Tfh17
CDC42EP3	0.339761	2.96461e-08	up	Tfh17
GLUL	0.407269	3.11551e-08	up	Tfh17
GLUD1	0.391607	3.40862e-08	up	Tfh17
RBMS1	0.338822	4.26802e-08	up	Tfh17
CORO1A	0.297683	6.16904e-08	up	Tfh17
CRIP1	0.353319	6.80337e-08	up	Tfh17
POU2F2	0.328033	1.03434e-07	up	Tfh17
LPXN	0.393293	1.54518e-07	up	Tfh17
PLAUR	0.316092	1.63266e-07	up	Tfh17
EFHD2	0.402284	1.6757e-07	up	Tfh17
CD2	0.375027	1.76446e-07	up	Tfh17
PDIA6	0.331917	1.97806e-07	up	Tfh17
OSTF1	0.355803	2.3756e-07	up	Tfh17
EMP3	0.276443	2.67487e-07	up	Tfh17
TSPO	0.284162	2.82033e-07	up	Tfh17
ANXA6	0.254537	3.19098e-07	up	Tfh17
PLEC	0.37374	5.28051e-07	up	Tfh17
MAP3K1	0.273703	6.65997e-07	up	Tfh17
TXNIP	0.365688	8.94533e-07	up	Tfh17
GSTO1	0.261967	9.97695e-07	up	Tfh17
PTGER4	0.385899	1.15892e-06	up	Tfh17
RPS10	0.345341	1.15898e-06	up	Tfh17
ELOVL1	0.335291	1.39263e-06	up	Tfh17
SNAI3	0.2621	2.03398e-06	up	Tfh17
YWHAQ	0.377021	3.16797e-06	up	Tfh17
EEF1G	0.350346	3.66017e-06	up	Tfh17
PPIB	0.283886	3.78916e-06	up	Tfh17
STAM	0.292606	4.53389e-06	up	Tfh17
TNIP1	0.32377	5.79127e-06	up	Tfh17
2011-09-01	0.269053	1.293e-05	up	Tfh17
NSMCE1	0.34253	1.48378e-05	up	Tfh17
SLAMF1	0.316305	2.1925e-05	up	Tfh17
REEP5	0.307066	2.29325e-05	up	Tfh17
RABAC1	0.313883	3.13909e-05	up	Tfh17
LCK	0.329518	3.85496e-05	up	Tfh17
TUBB	0.258911	4.06314e-05	up	Tfh17
ARPC1B	0.310015	4.24913e-05	up	Tfh17
TTC39C	0.355392	4.54549e-05	up	Tfh17
CAST	0.346786	5.12012e-05	up	Tfh17
ANXA5	0.358161	6.46514e-05	up	Tfh17
BATF	0.342484	7.18947e-05	up	Tfh17
SSR3	0.317311	7.63565e-05	up	Tfh17
AHNAK	0.360758	8.67774e-05	up	Tfh17
FKBP11	0.25423	9.20366e-05	up	Tfh17
IL4R	0.319927	9.81313e-05	up	Tfh17
RHOF	0.323321	9.90136e-05	up	Tfh17
CD52	0.299733	0.00011391	up	Tfh17
PDCD1	0.35285	0.000116333	up	Tfh17
SPTAN1	0.365741	0.000119381	up	Tfh17
MAP7D1	0.292843	0.0001626	up	Tfh17
TGFBR3	0.370086	0.000297608	up	Tfh17
RIPOR2	0.306059	0.000329126	up	Tfh17
2009-09-01	0.289706	0.000334127	up	Tfh17
EIF4A1	0.289722	0.000386722	up	Tfh17
MACF1	0.262286	0.000571754	up	Tfh17
PPA1	0.256173	0.000618638	up	Tfh17
TMX4	0.270469	0.000647675	up	Tfh17
DIAPH1	0.26928	0.000701555	up	Tfh17
CTSB	0.283805	0.000705347	up	Tfh17
SAMSN1	0.259208	0.00172305	up	Tfh17
PIP4K2A	0.252632	0.00173438	up	Tfh17
BRD9	0.292266	0.0023816	up	Tfh17
LCP1	0.277534	0.00280027	up	Tfh17
ZYX	0.260588	0.00313684	up	Tfh17
TMEM50A	0.266943	0.00318791	up	Tfh17
ATP2B4	0.272494	0.00432091	up	Tfh17
LGALS8	0.287414	0.00449244	up	Tfh17
DEK	0.283238	0.00531501	up	Tfh17
CAMK4	0.256162	0.00659391	up	Tfh17
ATP6V0B	0.253798	0.00904765	up	Tfh17
CD99	0.290564	0.00953831	up	Tfh17
FAM177A1	-0.825278	8.69562e-36	down	Tfh17
BIRC2	-0.806436	1.4814e-26	down	Tfh17
EIF1	-0.397405	1.94356e-25	down	Tfh17
YPEL5	-0.756636	8.2571e-25	down	Tfh17
SARAF	-0.393007	4.91748e-23	down	Tfh17
PASK	-0.939504	1.32719e-21	down	Tfh17
RHOH	-0.711334	3.87951e-21	down	Tfh17
CMSS1	-1.00528	6.52292e-21	down	Tfh17
CCR7	-0.593445	4.08212e-19	down	Tfh17
GPCPD1	-0.726293	5.14984e-19	down	Tfh17
FYN	-0.493273	4.00967e-18	down	Tfh17
GABARAPL1	-0.677394	9.00588e-18	down	Tfh17
TRIM8	-0.866083	2.40669e-17	down	Tfh17
CNN2	-0.704071	1.66365e-15	down	Tfh17
CXCR5	-0.679329	4.67026e-15	down	Tfh17
TUBA4A	-0.724754	1.03433e-14	down	Tfh17
ABLIM1	-0.582611	2.90459e-14	down	Tfh17
DEAF1	-0.685412	2.27496e-13	down	Tfh17
SOD1	-0.529787	4.93943e-13	down	Tfh17
PPP2R5C	-0.479484	1.49934e-11	down	Tfh17
NR4A2	-0.858373	6.30827e-11	down	Tfh17
ITM2A	-0.655363	1.88968e-10	down	Tfh17
NSMCE3	-0.584926	3.08789e-10	down	Tfh17
KLF2	-0.630445	8.0898e-10	down	Tfh17
NFATC1	-0.590045	8.20616e-10	down	Tfh17
CD7	-0.615397	1.44216e-09	down	Tfh17
NAB1	-0.598673	1.46027e-09	down	Tfh17
PNRC1	-0.347375	3.73144e-09	down	Tfh17
HSPH1	-0.811622	4.95116e-09	down	Tfh17
DCXR	-0.551524	8.13275e-09	down	Tfh17
DUSP2	-0.625468	1.08773e-08	down	Tfh17
SSH2	-0.53638	1.18122e-08	down	Tfh17
TIGIT	-0.677136	2.29743e-08	down	Tfh17
C12orf57	-0.395375	3.30847e-08	down	Tfh17
RBM38	-0.500388	7.21775e-08	down	Tfh17
ZNF331	-0.665506	1.92468e-07	down	Tfh17
SMCHD1	-0.461818	2.35788e-07	down	Tfh17
JUND	-0.334905	2.5441e-07	down	Tfh17
CD55	-0.519602	2.8161e-07	down	Tfh17
ARID5B	-0.435834	5.07241e-07	down	Tfh17
MAML2	-0.501144	5.19685e-07	down	Tfh17
DNAJB1	-0.922845	6.62738e-07	down	Tfh17
LRMP	-0.494461	1.2695e-06	down	Tfh17
HMGN2	-0.431029	1.88344e-06	down	Tfh17
KLF3	-0.495825	4.0643e-06	down	Tfh17
IL21R	-0.448705	4.54589e-06	down	Tfh17
MXD4	-0.418144	1.41494e-05	down	Tfh17
SETD2	-0.470151	2.58548e-05	down	Tfh17
BTG2	-0.487872	3.06654e-05	down	Tfh17
PABPC1	-0.250475	3.49471e-05	down	Tfh17
BAZ1A	-0.427924	5.10166e-05	down	Tfh17
RILPL2	-0.447483	5.21046e-05	down	Tfh17
H3F3A	-0.283446	6.95325e-05	down	Tfh17
ARID5A	-0.34048	7.12138e-05	down	Tfh17
SRSF5	-0.358652	0.000121015	down	Tfh17
FCMR	-0.461926	0.00017148	down	Tfh17
IGFBP4	-0.674531	0.000221872	down	Tfh17
CD6	-0.310117	0.000254647	down	Tfh17
ACTN1	-0.362354	0.000255528	down	Tfh17
JMJD1C	-0.389791	0.000270606	down	Tfh17
LYPD3	-0.510083	0.000284113	down	Tfh17
PITPNC1	-0.419334	0.000402803	down	Tfh17
RBM39	-0.286151	0.000454677	down	Tfh17
ITPKB	-0.468922	0.000477525	down	Tfh17
STAT3	-0.388317	0.000508067	down	Tfh17
HNRNPDL	-0.304071	0.000602383	down	Tfh17
MBNL1	-0.324759	0.000885365	down	Tfh17
IL6ST	-0.426773	0.00109657	down	Tfh17
ARL4C	-0.292287	0.0011703	down	Tfh17
FTH1	-0.261524	0.00128638	down	Tfh17
CREM	-0.316208	0.00131492	down	Tfh17
BEX3	-0.361963	0.00279453	down	Tfh17
RNF138	-0.405739	0.00307264	down	Tfh17
UBE2B	-0.302483	0.00345099	down	Tfh17
CHMP1B	-0.497994	0.00522798	down	Tfh17
SLC22A17	-0.362765	0.00570536	down	Tfh17
VPS37B	-0.443031	0.0060688	down	Tfh17
PTK2	-0.285756	0.00729777	down	Tfh17
HAUS3	-0.413577	0.0087248	down	Tfh17
CCL5	1.23967	2.81919e-65	up	Tfh1_17
CXCR3	1.73819	3.77351e-57	up	Tfh1_17
BHLHE40	1.36548	4.63993e-42	up	Tfh1_17
AUTS2	1.49124	1.82933e-36	up	Tfh1_17
VIM	1.2141	7.95791e-35	up	Tfh1_17
METRNL	1.12792	2.38674e-31	up	Tfh1_17
LINC01871	0.433418	3.21173e-31	up	Tfh1_17
FAM129A	1.02295	4.17495e-29	up	Tfh1_17
THBS1	0.613113	2.74944e-26	up	Tfh1_17
CLIC3	0.568306	3.69416e-25	up	Tfh1_17
S100A10	1.14677	3.96812e-24	up	Tfh1_17
SYTL2	0.778223	2.22436e-22	up	Tfh1_17
ANTXR2	0.817801	3.22824e-21	up	Tfh1_17
ANXA1	1.05145	2.23742e-20	up	Tfh1_17
LMNA	1.14154	8.78087e-19	up	Tfh1_17
MT-CYB	0.587867	1.37594e-18	up	Tfh1_17
ID2	1.09665	3.03045e-18	up	Tfh1_17
S100A11	0.936124	2.158e-17	up	Tfh1_17
CST7	0.78974	2.37932e-17	up	Tfh1_17
RPS8	-0.450111	5.0323e-17	down	Tfh1_17
TGFB1	0.681632	1.81741e-16	up	Tfh1_17
TNFRSF18	0.728312	2.10864e-16	up	Tfh1_17
NCS1	0.583721	6.24694e-16	up	Tfh1_17
PERP	0.883894	1.32612e-15	up	Tfh1_17
PLCB1	0.388285	2.18862e-15	up	Tfh1_17
DUSP10	0.749977	2.2326e-15	up	Tfh1_17
TNFAIP3	0.953719	3.02e-15	up	Tfh1_17
MT-ND2	0.790251	3.91864e-15	up	Tfh1_17
GAPDH	0.689451	9.34768e-15	up	Tfh1_17
APOBEC3G	0.587752	9.02123e-14	up	Tfh1_17
GZMA	0.343839	3.81197e-13	up	Tfh1_17
RUNX3	0.735497	4.80873e-13	up	Tfh1_17
CDKN1A	0.962494	1.5747e-12	up	Tfh1_17
TIMP1	0.97946	1.73562e-12	up	Tfh1_17
MT-CO2	0.456252	1.75909e-12	up	Tfh1_17
AL133415.1	1.11071	2.44515e-12	up	Tfh1_17
MT-ND3	0.597244	3.0572e-12	up	Tfh1_17
PRNP	0.766878	1.34329e-11	up	Tfh1_17
MT-ND5	0.628075	3.45449e-11	up	Tfh1_17
MT-ND4L	0.540163	5.21348e-11	up	Tfh1_17
LGALS3	0.720603	9.86364e-11	up	Tfh1_17
RGS16	0.619721	9.59536e-10	up	Tfh1_17
LGALS1	0.829261	1.22954e-09	up	Tfh1_17
TAGLN2	0.484591	1.34606e-09	up	Tfh1_17
C12orf75	0.531311	1.81788e-09	up	Tfh1_17
STAT4	0.818427	2.28842e-09	up	Tfh1_17
MT-ATP6	0.516524	2.61409e-09	up	Tfh1_17
UPP1	0.70602	1.18833e-08	up	Tfh1_17
HOPX	0.338537	1.9939e-08	up	Tfh1_17
CCR7	-0.796029	2.59751e-08	down	Tfh1_17
LYAR	0.63011	2.93698e-08	up	Tfh1_17
ZFP36	0.696247	3.29849e-08	up	Tfh1_17
RNASET2	-0.961782	3.46743e-08	down	Tfh1_17
RPL18A	-0.32645	4.01888e-08	down	Tfh1_17
TBX21	0.37246	4.12185e-08	up	Tfh1_17
TXN	1.08486	4.77361e-08	up	Tfh1_17
GADD45B	0.81025	5.37371e-08	up	Tfh1_17
ACTN4	0.735458	6.49273e-08	up	Tfh1_17
SQSTM1	0.73495	6.61887e-08	up	Tfh1_17
CTSW	0.449462	7.29108e-08	up	Tfh1_17
RPS13	-0.325793	1.10712e-07	down	Tfh1_17
GPAT3	0.420046	1.2789e-07	up	Tfh1_17
TRIM8	-1.02623	1.4353e-07	down	Tfh1_17
HLA-B	0.288592	2.52266e-07	up	Tfh1_17
MT-ND1	0.496077	4.48815e-07	up	Tfh1_17
PDCD1	0.666108	4.49866e-07	up	Tfh1_17
GALNT6	0.376637	7.18182e-07	up	Tfh1_17
PHLDB2	0.33216	1.2313e-06	up	Tfh1_17
INPP5D	0.464689	1.28464e-06	up	Tfh1_17
LDHA	0.595315	1.28563e-06	up	Tfh1_17
FOS	0.987344	1.42938e-06	up	Tfh1_17
DSE	0.49445	1.47402e-06	up	Tfh1_17
RPLP1	-0.322578	2.55505e-06	down	Tfh1_17
RPS6	-0.313509	5.25253e-06	down	Tfh1_17
SELL	-1.06946	8.07465e-06	down	Tfh1_17
RPL29	-0.297774	1.03062e-05	down	Tfh1_17
OASL	0.459297	1.26579e-05	up	Tfh1_17
MT-ND4	0.552183	1.26964e-05	up	Tfh1_17
WEE1	0.426986	1.61814e-05	up	Tfh1_17
IL7R	0.513883	3.29678e-05	up	Tfh1_17
PASK	-0.934229	3.63235e-05	down	Tfh1_17
PRDM8	0.333503	4.36104e-05	up	Tfh1_17
RPS18	-0.279589	4.42742e-05	down	Tfh1_17
CAST	0.638393	6.80729e-05	up	Tfh1_17
STK24	0.696543	8.16428e-05	up	Tfh1_17
FYB1	-0.845627	8.42852e-05	down	Tfh1_17
S100A4	0.485792	8.85739e-05	up	Tfh1_17
TSHZ2	-0.814852	0.000111437	down	Tfh1_17
RPL5	-0.303768	0.000118012	down	Tfh1_17
PTMA	0.313506	0.000121044	up	Tfh1_17
PDE4B	0.621736	0.000136589	up	Tfh1_17
PHLDA1	0.641105	0.000142539	up	Tfh1_17
CXCR5	-0.775156	0.000200052	down	Tfh1_17
MT-CO3	0.358231	0.000315825	up	Tfh1_17
ADAM8	0.532487	0.000353782	up	Tfh1_17
SNX9	0.647314	0.00036363	up	Tfh1_17
ANXA2	0.564327	0.00039631	up	Tfh1_17
LSP1	0.618262	0.000455697	up	Tfh1_17
TMEM173	0.724967	0.000509078	up	Tfh1_17
MT-ATP8	0.409555	0.00057154	up	Tfh1_17
ZFP36L2	0.5128	0.000821308	up	Tfh1_17
PIM1	0.552134	0.000869344	up	Tfh1_17
AHR	0.539662	0.00104157	up	Tfh1_17
RPL15	-0.304033	0.00121117	down	Tfh1_17
SAMSN1	0.522716	0.00125559	up	Tfh1_17
GNA15	0.376058	0.00125613	up	Tfh1_17
PABPC1	-0.434391	0.00129198	down	Tfh1_17
EFHD2	0.546343	0.00159917	up	Tfh1_17
RPL4	-0.365821	0.00160138	down	Tfh1_17
BIRC2	-0.751151	0.00185207	down	Tfh1_17
SLC7A5	0.52722	0.00211223	up	Tfh1_17
PTGER4	0.568633	0.00220523	up	Tfh1_17
TPT1	-0.251123	0.00228299	down	Tfh1_17
PRR5L	0.352781	0.00312537	up	Tfh1_17
MPZL3	0.427382	0.00316789	up	Tfh1_17
EIF1	-0.335144	0.00451477	down	Tfh1_17
RGCC	0.447802	0.0051628	up	Tfh1_17
LUZP1	0.451948	0.00569625	up	Tfh1_17
ANKRD28	0.313683	0.0071468	up	Tfh1_17
GPR171	0.506689	0.00718819	up	Tfh1_17
IKZF3	-0.631765	0.0072561	down	Tfh1_17
KLF2	-0.845735	0.00863841	down	Tfh1_17
TIGIT	-0.865563	0.00875661	down	Tfh1_17
NCF1	0.381514	0.00910575	up	Tfh1_17
NDUFS5	0.427507	0.00985128	up	Tfh1_17
FOXP3	2.17871	2.14843e-236	up	Tfr
IKZF2	0.827581	6.11982e-100	up	Tfr
HLA-DRA	1.07758	2.61084e-57	up	Tfr
CD38	0.549891	1.2309e-52	up	Tfr
FANK1	0.462803	1.61812e-51	up	Tfr
MIR4435-2HG	1.42916	9.78955e-48	up	Tfr
RAB33A	0.872172	7.95912e-36	up	Tfr
CYTOR	1.39229	4.12296e-33	up	Tfr
CD52	1.60893	4.40886e-31	up	Tfr
SASH3	0.822054	7.69034e-31	up	Tfr
RPS12	-0.801036	5.57882e-30	down	Tfr
HLA-DRB1	0.96773	9.79994e-30	up	Tfr
FAM129A	1.40129	5.19116e-29	up	Tfr
IL32	2.26498	5.63249e-29	up	Tfr
IKZF4	0.354051	2.67812e-28	up	Tfr
LSP1	1.42232	5.36568e-27	up	Tfr
CARD16	0.874269	6.29131e-27	up	Tfr
RPS27A	-0.604572	2.81795e-26	down	Tfr
S100A4	1.93753	5.17258e-26	up	Tfr
CTLA4	1.01183	2.68148e-25	up	Tfr
RCSD1	0.648027	3.37209e-25	up	Tfr
RPL39	-0.531528	1.20351e-24	down	Tfr
TTN	0.556871	4.73242e-24	up	Tfr
RPL32	-0.582541	5.64192e-23	down	Tfr
CORO1A	1.14648	3.08563e-22	up	Tfr
LFNG	1.30621	1.15203e-21	up	Tfr
RPS27	-0.506612	1.48413e-21	down	Tfr
RPL30	-0.521735	3.31399e-21	down	Tfr
NINJ2	0.340792	6.0821e-21	up	Tfr
RAC2	1.34236	7.87209e-21	up	Tfr
HLA-DRB5	0.915405	9.17252e-20	up	Tfr
HLA-DQB1	0.524489	1.463e-19	up	Tfr
YWHAH	0.693235	1.86393e-19	up	Tfr
RPL34	-0.495431	2.51141e-19	down	Tfr
RPS14	-0.600957	3.40059e-19	down	Tfr
BATF	1.17038	1.04296e-18	up	Tfr
RPS3A	-0.553825	2.05846e-18	down	Tfr
RPL21	-0.590544	5.58998e-18	down	Tfr
ARHGAP25	0.881356	2.1267e-17	up	Tfr
RPS3	-0.499543	3.10988e-17	down	Tfr
ICA1	0.385474	5.35021e-17	up	Tfr
TMSB10	1.05182	8.12519e-17	up	Tfr
RPL3	-0.584739	9.42319e-17	down	Tfr
PTPRCAP	1.18689	1.21079e-16	up	Tfr
EEF1A1	-0.432969	1.34813e-16	down	Tfr
FTH1	-1.12635	1.67933e-16	down	Tfr
CKLF	0.551726	1.78196e-16	up	Tfr
B2M	0.484678	1.82103e-16	up	Tfr
RPL41	-0.387284	3.86724e-16	down	Tfr
ACTB	0.952319	4.74345e-16	up	Tfr
PTPN7	0.828595	5.90352e-16	up	Tfr
STAM	0.819891	1.01473e-15	up	Tfr
RPL13	-0.483277	1.90527e-15	down	Tfr
FAM98C	0.519524	2.0232e-15	up	Tfr
ARHGDIB	0.679708	2.13409e-15	up	Tfr
ACTG1	1.29528	2.37002e-15	up	Tfr
PYHIN1	0.566853	2.41671e-15	up	Tfr
SAMHD1	1.05479	2.53601e-15	up	Tfr
SHMT2	0.687239	2.81235e-15	up	Tfr
RPS18	-0.527585	3.4187e-15	down	Tfr
IL2RB	0.972041	3.50962e-15	up	Tfr
PRDM1	0.676184	4.4382e-15	up	Tfr
ITGB7	0.77184	6.85149e-15	up	Tfr
PFN1	1.13176	6.87019e-15	up	Tfr
2009-09-01	0.926526	7.17009e-15	up	Tfr
SKAP1	0.659075	8.44163e-15	up	Tfr
LIMD2	0.897243	8.46865e-15	up	Tfr
ETS1	0.956914	9.30792e-15	up	Tfr
RPL9	-0.561815	9.32028e-15	down	Tfr
LINC00891	0.274868	1.44033e-14	up	Tfr
LCK	0.981447	2.05363e-14	up	Tfr
RPS13	-0.464508	2.83424e-14	down	Tfr
ITGAL	0.623437	3.4742e-14	up	Tfr
RPL10	-0.448512	3.79855e-14	down	Tfr
MT1F	0.443901	5.10958e-14	up	Tfr
CD27	0.845028	7.09895e-14	up	Tfr
YWHAB	0.853834	8.50093e-14	up	Tfr
GBP2	0.781508	9.0552e-14	up	Tfr
EEF1B2	-0.672487	1.73543e-13	down	Tfr
GLRX	0.64572	2.52321e-13	up	Tfr
RPL35A	-0.438744	3.35722e-13	down	Tfr
SLC1A4	0.720394	3.59078e-13	up	Tfr
HLA-DPB1	0.7449	3.62101e-13	up	Tfr
RPS28	-0.372312	5.26981e-13	down	Tfr
FAM160B1	0.647259	6.53384e-13	up	Tfr
TBC1D4	1.11598	6.75146e-13	up	Tfr
ANXA1	-1.54109	1.01862e-12	down	Tfr
RPS6	-0.474897	1.02794e-12	down	Tfr
IL7R	-1.20591	1.08175e-12	down	Tfr
SERF2	0.825193	1.90155e-12	up	Tfr
SELPLG	0.958514	1.95804e-12	up	Tfr
GALM	0.585314	3.16071e-12	up	Tfr
CCDC88C	0.776026	3.50258e-12	up	Tfr
ARL6IP5	0.972891	3.92948e-12	up	Tfr
RHOG	0.816774	4.41599e-12	up	Tfr
TSPAN5	0.692091	4.4322e-12	up	Tfr
F5	0.631692	4.47955e-12	up	Tfr
ETFB	0.303736	5.56932e-12	up	Tfr
CCNG2	0.497234	6.13774e-12	up	Tfr
NLRC3	0.582859	6.76835e-12	up	Tfr
OAS1	0.483923	9.89984e-12	up	Tfr
TBC1D10C	0.766685	1.26305e-11	up	Tfr
HINT2	0.299306	1.40519e-11	up	Tfr
PPP1R18	0.878613	1.50875e-11	up	Tfr
TOX2	0.743424	1.67534e-11	up	Tfr
FAM102A	0.829401	1.73772e-11	up	Tfr
RPS23	-0.374839	2.45188e-11	down	Tfr
TOX	0.686212	4.59196e-11	up	Tfr
RPL19	-0.383824	4.62963e-11	down	Tfr
RPS25	-0.553047	4.6478e-11	down	Tfr
RTKN2	0.388359	7.40135e-11	up	Tfr
RPS19	-0.435411	7.99417e-11	down	Tfr
IL18R1	0.270891	8.61833e-11	up	Tfr
FAM174B	0.349035	8.88251e-11	up	Tfr
RPS9	-0.466771	1.3249e-10	down	Tfr
SLAMF6	0.298849	1.40496e-10	up	Tfr
PFDN5	-0.61637	1.57423e-10	down	Tfr
HDAC7	0.493089	2.13887e-10	up	Tfr
LCP2	0.809821	2.7754e-10	up	Tfr
RPL36	-0.374272	2.8624e-10	down	Tfr
PCED1B	0.4901	2.86499e-10	up	Tfr
CALHM2	0.34133	3.19718e-10	up	Tfr
TMEM256	0.430698	3.47519e-10	up	Tfr
AAK1	0.811294	4.19305e-10	up	Tfr
LAX1	0.525475	7.68347e-10	up	Tfr
WAS	0.588475	7.7956e-10	up	Tfr
PSME1	0.840898	9.51153e-10	up	Tfr
EVL	0.866212	1.0012e-09	up	Tfr
PABPC1	-0.6901	1.01636e-09	down	Tfr
DGKA	0.68378	1.01755e-09	up	Tfr
MT1E	0.289193	1.26442e-09	up	Tfr
FAS	0.868266	1.48979e-09	up	Tfr
IL16	0.800908	1.56351e-09	up	Tfr
TSPO	0.600727	1.60929e-09	up	Tfr
FAM53B	0.351456	1.64901e-09	up	Tfr
LINC01281	0.25042	2.15656e-09	up	Tfr
FERMT3	0.475726	2.41468e-09	up	Tfr
PLCL1	0.603162	3.60323e-09	up	Tfr
CD74	0.91663	4.02523e-09	up	Tfr
PTPN6	0.461143	5.1904e-09	up	Tfr
GPR25	0.500964	5.53674e-09	up	Tfr
APOLD1	0.254416	6.82939e-09	up	Tfr
TMEM173	0.922432	7.23162e-09	up	Tfr
RAB11FIP1	0.664003	8.31169e-09	up	Tfr
HLA-DMA	0.272493	8.63626e-09	up	Tfr
TBK1	0.326428	9.34699e-09	up	Tfr
SH3BGRL3	0.527404	9.49887e-09	up	Tfr
RPS5	-0.455735	1.10126e-08	down	Tfr
BLOC1S1	0.335821	1.12311e-08	up	Tfr
LCP1	0.76884	1.18799e-08	up	Tfr
USF2	0.605151	1.21789e-08	up	Tfr
AES	0.739653	1.45231e-08	up	Tfr
NDUFB7	0.479635	1.67932e-08	up	Tfr
RPS8	-0.347103	1.95001e-08	down	Tfr
DYNLT1	0.473037	2.23684e-08	up	Tfr
CLIC1	0.96464	2.53396e-08	up	Tfr
GET4	0.539425	2.73679e-08	up	Tfr
ALOX5AP	1.09023	3.13356e-08	up	Tfr
IL10RA	0.714886	3.15623e-08	up	Tfr
VIM	-0.884976	3.43955e-08	down	Tfr
DECR1	0.361979	3.57674e-08	up	Tfr
NCAPD2	0.251354	3.79835e-08	up	Tfr
ARHGEF6	0.432742	4.50624e-08	up	Tfr
MYL12A	0.769828	5.09814e-08	up	Tfr
DEF6	0.647187	5.22709e-08	up	Tfr
CASK	0.599968	5.45579e-08	up	Tfr
CD47	0.622048	5.7462e-08	up	Tfr
RPL11	-0.331583	6.70099e-08	down	Tfr
HLA-A	0.454895	6.76607e-08	up	Tfr
ACOT7	0.332454	7.02026e-08	up	Tfr
FAU	-0.325249	7.3268e-08	down	Tfr
CCM2	0.667981	7.96305e-08	up	Tfr
TNFRSF18	0.711744	8.68135e-08	up	Tfr
GLMP	0.261319	8.76752e-08	up	Tfr
FOS	-1.30385	8.8939e-08	down	Tfr
RASGRP1	0.81017	9.16226e-08	up	Tfr
CD3D	0.713948	9.46257e-08	up	Tfr
STAT1	0.372211	9.83256e-08	up	Tfr
SNX20	0.582612	1.19618e-07	up	Tfr
PVT1	0.357672	1.21053e-07	up	Tfr
CCDC167	0.599484	1.4831e-07	up	Tfr
RPL38	-0.46815	1.52111e-07	down	Tfr
MRPL23	0.318508	1.57179e-07	up	Tfr
KLHL2	0.485968	1.85124e-07	up	Tfr
WIPF1	0.65266	1.88393e-07	up	Tfr
IRF1	0.660877	2.24137e-07	up	Tfr
ITGB2	0.680286	2.60597e-07	up	Tfr
TCAF2	0.435585	2.63026e-07	up	Tfr
AL450998.2	0.30077	2.69396e-07	up	Tfr
ST8SIA4	0.454655	2.97053e-07	up	Tfr
C12orf75	0.52881	3.5255e-07	up	Tfr
ATP5F1C	0.641286	3.60445e-07	up	Tfr
CORO1B	0.679531	3.71927e-07	up	Tfr
ATP5MC2	0.564476	3.85323e-07	up	Tfr
MAP4K1	0.474948	4.03391e-07	up	Tfr
ADA	0.304117	4.39697e-07	up	Tfr
GBP5	0.45855	5.50098e-07	up	Tfr
FCMR	0.876808	5.68266e-07	up	Tfr
GATA3	0.831997	5.69357e-07	up	Tfr
SGMS1	0.37271	5.89942e-07	up	Tfr
MAF	0.79693	6.4437e-07	up	Tfr
PHACTR2	0.672467	7.05848e-07	up	Tfr
DNPH1	0.58465	7.36647e-07	up	Tfr
PYM1	0.319658	7.65286e-07	up	Tfr
MTRNR2L12	0.641629	7.89542e-07	up	Tfr
CD3E	0.637616	8.64732e-07	up	Tfr
CHST11	0.511362	9.17865e-07	up	Tfr
HSP90B1	-0.799539	9.57215e-07	down	Tfr
TAP1	0.729694	1.00835e-06	up	Tfr
PRR12	0.278534	1.14591e-06	up	Tfr
CHCHD5	0.434377	1.15864e-06	up	Tfr
LIME1	0.816083	1.28264e-06	up	Tfr
PNRC1	-0.617426	1.62032e-06	down	Tfr
UCP2	0.811617	1.65511e-06	up	Tfr
FIBP	0.437039	1.67014e-06	up	Tfr
RANBP9	0.418035	1.70948e-06	up	Tfr
BIN1	0.504606	1.73697e-06	up	Tfr
HLA-DPA1	0.734116	1.7401e-06	up	Tfr
VOPP1	0.551278	1.88945e-06	up	Tfr
TRIB2	0.485322	1.91645e-06	up	Tfr
SH2D1A	0.540954	1.94434e-06	up	Tfr
RFXANK	0.334352	2.04182e-06	up	Tfr
POLD4	0.474413	2.21235e-06	up	Tfr
ATP5F1E	0.515964	2.4116e-06	up	Tfr
RNPEPL1	0.597029	2.42006e-06	up	Tfr
EZH2	0.362335	2.55883e-06	up	Tfr
NPC1	0.293593	2.95385e-06	up	Tfr
RHOF	0.696755	3.10457e-06	up	Tfr
OCIAD2	0.711711	3.16138e-06	up	Tfr
GSTK1	0.688561	3.49684e-06	up	Tfr
DAPP1	0.412159	3.54616e-06	up	Tfr
PPP1CA	0.765248	3.63242e-06	up	Tfr
NAA38	0.351062	3.71267e-06	up	Tfr
PTPN18	0.390245	3.8671e-06	up	Tfr
TNIK	0.644563	4.1432e-06	up	Tfr
LGALS3	0.652656	4.48387e-06	up	Tfr
TMEM60	0.274298	4.70437e-06	up	Tfr
HSH2D	0.271897	5.1787e-06	up	Tfr
KLHL6	0.484117	5.19204e-06	up	Tfr
SEC11A	0.703372	5.84134e-06	up	Tfr
CLDND1	0.703376	5.98168e-06	up	Tfr
MDH2	0.574873	6.09405e-06	up	Tfr
MINOS1	0.541033	6.45289e-06	up	Tfr
YPEL3	0.68189	6.62051e-06	up	Tfr
TIMM13	0.4271	6.86167e-06	up	Tfr
CSNK2B	0.450211	7.21638e-06	up	Tfr
DUSP4	0.969056	7.22181e-06	up	Tfr
DDI2	0.513463	7.22276e-06	up	Tfr
RPL14	-0.314831	7.36955e-06	down	Tfr
STK39	0.413985	7.44124e-06	up	Tfr
TNRC18	0.343088	7.53806e-06	up	Tfr
DIP2A	0.32732	8.86807e-06	up	Tfr
RPS21	-0.300256	9.30157e-06	down	Tfr
CTSA	0.395784	9.31347e-06	up	Tfr
RFFL	0.463496	1.01318e-05	up	Tfr
SYT11	0.419827	1.05909e-05	up	Tfr
UHRF2	0.680807	1.14184e-05	up	Tfr
CD58	0.632748	1.25945e-05	up	Tfr
TIGIT	0.976328	1.29827e-05	up	Tfr
ZBTB32	0.328248	1.30616e-05	up	Tfr
MT-CO1	0.598985	1.32887e-05	up	Tfr
CAPZB	0.637551	1.52305e-05	up	Tfr
GAPDH	0.659012	1.91362e-05	up	Tfr
EHBP1L1	0.30653	1.98285e-05	up	Tfr
RPL23A	-0.337617	2.0675e-05	down	Tfr
CALM3	0.681735	2.54415e-05	up	Tfr
UBL7	0.533284	2.60072e-05	up	Tfr
JAZF1	0.389475	3.3645e-05	up	Tfr
CSK	0.665951	3.51813e-05	up	Tfr
ZNRF1	0.439501	3.94407e-05	up	Tfr
EHMT2	0.356959	4.00671e-05	up	Tfr
SLC44A2	0.511576	4.04352e-05	up	Tfr
JUND	-0.597034	4.08413e-05	down	Tfr
UQCRH	0.526699	4.23479e-05	up	Tfr
DOCK8	0.478533	4.41756e-05	up	Tfr
IL6R	0.666065	4.51925e-05	up	Tfr
SMIM27	0.29511	4.65066e-05	up	Tfr
FYB1	0.691056	5.69803e-05	up	Tfr
STK38	0.535967	5.70673e-05	up	Tfr
INPP5D	0.460683	5.87269e-05	up	Tfr
ARHGAP30	0.584618	6.06323e-05	up	Tfr
SIT1	0.295087	6.19295e-05	up	Tfr
FDFT1	0.481459	6.45588e-05	up	Tfr
ABTB1	0.360629	6.48738e-05	up	Tfr
GIT2	0.542095	6.63577e-05	up	Tfr
OAZ1	0.431165	6.77824e-05	up	Tfr
CYTH4	0.274432	8.38804e-05	up	Tfr
DMAC1	0.288594	8.52723e-05	up	Tfr
PRDX5	0.603573	8.75683e-05	up	Tfr
CD3G	0.593665	0.000107782	up	Tfr
TIFA	0.433314	0.000114442	up	Tfr
GRPEL2	0.374982	0.000115027	up	Tfr
TRAPPC1	0.518268	0.000117844	up	Tfr
CD4	0.535874	0.000128191	up	Tfr
NDUFB10	0.556533	0.000129212	up	Tfr
HCST	0.748548	0.000138387	up	Tfr
TRAF3IP3	0.46782	0.000139543	up	Tfr
MZT2A	0.526078	0.000141846	up	Tfr
CASP3	0.285099	0.000146751	up	Tfr
FLOT2	0.473975	0.000154455	up	Tfr
RNF213	0.625477	0.000155912	up	Tfr
RNF44	0.370531	0.000161867	up	Tfr
PTRHD1	0.420205	0.000166334	up	Tfr
MAPK13	0.271142	0.000170465	up	Tfr
ITGB1	0.823426	0.000184121	up	Tfr
SELL	0.801603	0.000186263	up	Tfr
TRAT1	-0.831068	0.000198199	down	Tfr
MPG	0.292296	0.000200917	up	Tfr
RHBDD2	0.65532	0.000200952	up	Tfr
H2AFJ	0.41538	0.000206589	up	Tfr
RSBN1L	0.55644	0.000211817	up	Tfr
MBD2	0.709412	0.000232583	up	Tfr
USP48	0.421803	0.000238241	up	Tfr
FGD3	0.441086	0.000253586	up	Tfr
TSPAN14	0.625828	0.00025365	up	Tfr
SLC25A3	0.507858	0.000257818	up	Tfr
PSME4	0.403182	0.000264811	up	Tfr
NT5C	0.328335	0.000296101	up	Tfr
FAM69A	0.317561	0.000313235	up	Tfr
VSIR	0.394826	0.000351646	up	Tfr
PIK3R5	0.400514	0.000357158	up	Tfr
DDHD1	0.578851	0.000363336	up	Tfr
ANXA6	0.442546	0.000367055	up	Tfr
PBXIP1	0.582986	0.00040913	up	Tfr
CASP1	0.282237	0.000421728	up	Tfr
GFER	0.295197	0.00044907	up	Tfr
C9orf16	0.586298	0.000467217	up	Tfr
GBP4	0.468583	0.00046807	up	Tfr
PPP1R2	0.741864	0.000526587	up	Tfr
CEP128	0.370177	0.000535177	up	Tfr
ECH1	0.357967	0.000567851	up	Tfr
METTL23	0.373347	0.000600078	up	Tfr
RPS4X	-0.332193	0.000612225	down	Tfr
URM1	0.462066	0.000612274	up	Tfr
PKN1	0.497193	0.000618241	up	Tfr
VAMP5	0.36426	0.000677738	up	Tfr
KAT2B	0.418753	0.000687695	up	Tfr
ELF4	0.454622	0.000704089	up	Tfr
DCAF12	0.340911	0.000708622	up	Tfr
PREX1	0.587002	0.000725292	up	Tfr
AGFG2	0.294002	0.000761043	up	Tfr
RDX	0.272902	0.000789253	up	Tfr
LY6E	0.503406	0.0008053	up	Tfr
LSM2	0.319742	0.000832634	up	Tfr
NBPF14	0.344765	0.000840886	up	Tfr
MANEA	0.297327	0.000861673	up	Tfr
CARHSP1	0.548319	0.000877047	up	Tfr
ERBIN	0.563261	0.00091102	up	Tfr
MTG1	0.372553	0.000973494	up	Tfr
AIP	0.500322	0.00100025	up	Tfr
JUN	-0.819398	0.00109167	down	Tfr
H3F3A	0.436139	0.00109487	up	Tfr
CCR4	0.525321	0.00111568	up	Tfr
CASP8	0.572211	0.00114802	up	Tfr
MGAT1	0.389867	0.00119404	up	Tfr
PMEPA1	-0.784422	0.00124832	down	Tfr
STAMBPL1	0.289917	0.00134631	up	Tfr
S100A6	0.741969	0.00144089	up	Tfr
SKA2	0.37303	0.00149754	up	Tfr
QARS	0.425991	0.00152034	up	Tfr
RIPOR2	0.561167	0.00152922	up	Tfr
GCHFR	0.491881	0.00156431	up	Tfr
LDHB	0.491085	0.00158855	up	Tfr
SSH1	0.294745	0.00161074	up	Tfr
RPLP2	-0.288812	0.00161224	down	Tfr
FBXO31	0.378199	0.00162017	up	Tfr
FAM111A	0.31384	0.00166623	up	Tfr
TNFRSF14	0.539393	0.00167101	up	Tfr
RPS2	-0.312771	0.00167599	down	Tfr
NUDT1	0.2587	0.00181733	up	Tfr
COX11	0.296354	0.00189093	up	Tfr
SP110	0.398382	0.00191033	up	Tfr
FKBP8	0.603526	0.00191299	up	Tfr
RPL10A	-0.326829	0.00193829	down	Tfr
CMTM7	0.566766	0.00197157	up	Tfr
PTP4A2	0.507521	0.002035	up	Tfr
FRMD4B	0.347399	0.00210127	up	Tfr
PDHB	0.39366	0.00210506	up	Tfr
ACTN4	0.546276	0.00214333	up	Tfr
RABGAP1	0.261378	0.00236238	up	Tfr
EIF4E3	0.354828	0.00237683	up	Tfr
FBXO45	0.272889	0.00245706	up	Tfr
LAP3	0.579862	0.00246888	up	Tfr
PIM2	0.616251	0.00250068	up	Tfr
RAP1GDS1	0.460233	0.00256936	up	Tfr
TRAF7	0.316669	0.0026903	up	Tfr
ZNF101	0.283164	0.00284484	up	Tfr
CHST7	0.290408	0.00291779	up	Tfr
RPL12	-0.296982	0.00305266	down	Tfr
FBXO9	0.307495	0.00307977	up	Tfr
SYNE1	0.466841	0.00311737	up	Tfr
RBM38	0.5045	0.0031925	up	Tfr
ARPC2	0.480046	0.00331067	up	Tfr
NSD2	0.257851	0.00349225	up	Tfr
ST6GAL1	0.305541	0.00350125	up	Tfr
DCP2	0.50195	0.00356025	up	Tfr
PACS1	0.438937	0.00364686	up	Tfr
ZNF292	0.543054	0.00365187	up	Tfr
ARNT	0.263602	0.0036983	up	Tfr
RPS16	-0.32209	0.00369976	down	Tfr
PTMA	-0.351993	0.00398663	down	Tfr
GK	0.415072	0.00399093	up	Tfr
[truncated: 1,522 more rows]

## Sheet: S2_Map_DESGsbetweenTfh1subsets
Supplementary Table 2: Differentially expressed cluster markers between Tfh1 subsets (healthy)
	avg_log2FC	p_val_adj	Upregulated in
SESN3	-1.1025	3.75709e-09	Tfh1_CCR7pos
ID3	-0.97032	4.48302e-06	Tfh1_CCR7pos
FTH1	-0.930252	1.39284e-18	Tfh1_CCR7pos
CCR7	-0.919465	1.14306e-18	Tfh1_CCR7pos
ZFP36	-0.830278	8.58217e-13	Tfh1_CCR7pos
GABARAPL1	-0.786577	2.19986e-08	Tfh1_CCR7pos
DCXR	-0.783746	0.0144386	Tfh1_CCR7pos
GK	-0.777047	0.00317143	Tfh1_CCR7pos
NFATC1	-0.736586	5.82896e-08	Tfh1_CCR7pos
PABPC1	-0.71939	4.49489e-18	Tfh1_CCR7pos
ZNF331	-0.701878	3.32896e-05	Tfh1_CCR7pos
NR4A2	-0.672732	0.00437747	Tfh1_CCR7pos
SOD1	-0.650391	9.16584e-09	Tfh1_CCR7pos
MFHAS1	-0.636217	0.0015138	Tfh1_CCR7pos
ARID5B	-0.62758	6.42482e-08	Tfh1_CCR7pos
CMSS1	-0.622087	0.00017135	Tfh1_CCR7pos
FAAH2	-0.613717	0.00282098	Tfh1_CCR7pos
BCL2	-0.60452	0.000126328	Tfh1_CCR7pos
RNASET2	-0.603345	0.0389391	Tfh1_CCR7pos
ATP1B3	-0.602484	0.00107764	Tfh1_CCR7pos
SELL	-0.597384	0.0184283	Tfh1_CCR7pos
FASN	-0.592357	0.000169044	Tfh1_CCR7pos
LTB	-0.592162	0.0124468	Tfh1_CCR7pos
SNX9	-0.553008	0.0136514	Tfh1_CCR7pos
WSB1	-0.546853	0.0472432	Tfh1_CCR7pos
CREM	-0.535958	2.99971e-08	Tfh1_CCR7pos
FAM177A1	-0.509572	0.000607885	Tfh1_CCR7pos
FBLN7	-0.495151	7.55439e-05	Tfh1_CCR7pos
FUS	-0.480437	0.000149095	Tfh1_CCR7pos
BTG1	-0.4774	3.20037e-07	Tfh1_CCR7pos
RHOH	-0.473475	0.0238353	Tfh1_CCR7pos
JUND	-0.457991	6.67355e-10	Tfh1_CCR7pos
MAML2	-0.432033	0.00277553	Tfh1_CCR7pos
GFOD1	-0.404246	0.0187598	Tfh1_CCR7pos
EZR	-0.392255	0.000616009	Tfh1_CCR7pos
SPOCK2	-0.378507	0.0179087	Tfh1_CCR7pos
SCML1	-0.356026	0.00682854	Tfh1_CCR7pos
EIF1	-0.302335	0.000895773	Tfh1_CCR7pos
RPS8	-0.283428	3.80113e-10	Tfh1_CCR7pos
SARAF	-0.265811	0.0263163	Tfh1_CCR7pos
RPS13	-0.258379	1.44829e-06	Tfh1_CCR7pos
UBC	0.330583	0.00740368	Tfh1_CCR7neg
TMSB10	0.354228	9.43877e-05	Tfh1_CCR7neg
MT-CO1	0.370493	6.94736e-07	Tfh1_CCR7neg
ADA	0.370998	0.0153816	Tfh1_CCR7neg
OSBPL7	0.397781	0.0275249	Tfh1_CCR7neg
SH3BGRL3	0.421247	3.38664e-06	Tfh1_CCR7neg
CLIC3	0.432058	0.0344758	Tfh1_CCR7neg
GNG2	0.434846	0.00428403	Tfh1_CCR7neg
F2R	0.446742	0.0465184	Tfh1_CCR7neg
SUN2	0.447987	0.0476932	Tfh1_CCR7neg
ARPC2	0.452521	0.000107799	Tfh1_CCR7neg
MATK	0.455917	0.00987937	Tfh1_CCR7neg
S1PR5	0.479567	0.00533168	Tfh1_CCR7neg
TBCD	0.48711	0.00290886	Tfh1_CCR7neg
GALM	0.489319	0.0296371	Tfh1_CCR7neg
REEP5	0.489356	0.00474867	Tfh1_CCR7neg
CD3G	0.503461	0.0307301	Tfh1_CCR7neg
MGAT1	0.512719	0.00595286	Tfh1_CCR7neg
CLEC2B	0.537284	0.0146312	Tfh1_CCR7neg
LDHA	0.537571	2.74028e-11	Tfh1_CCR7neg
PTPRCAP	0.542862	0.00109053	Tfh1_CCR7neg
PRR5L	0.55058	0.0030408	Tfh1_CCR7neg
SYNE1	0.560074	0.0219424	Tfh1_CCR7neg
GYG1	0.563654	0.00790835	Tfh1_CCR7neg
PRF1	0.578098	0.000566078	Tfh1_CCR7neg
GZMK	0.580038	0.00168801	Tfh1_CCR7neg
ITGB2	0.585489	0.00127463	Tfh1_CCR7neg
TRMO	0.600191	0.000389141	Tfh1_CCR7neg
EOMES	0.602652	0.00766598	Tfh1_CCR7neg
SAMD3	0.608604	0.000681201	Tfh1_CCR7neg
CD99	0.611024	9.75564e-06	Tfh1_CCR7neg
CYBA	0.612953	4.64637e-11	Tfh1_CCR7neg
CYTOR	0.636556	0.000457491	Tfh1_CCR7neg
EFHD2	0.642048	0.00180184	Tfh1_CCR7neg
HLA-DPA1	0.674217	0.000373893	Tfh1_CCR7neg
PAXX	0.674779	3.96538e-05	Tfh1_CCR7neg
CLDND1	0.684189	4.47802e-05	Tfh1_CCR7neg
LSP1	0.700473	3.78399e-08	Tfh1_CCR7neg
LYAR	0.734758	1.01779e-07	Tfh1_CCR7neg
SLA2	0.743051	1.82296e-07	Tfh1_CCR7neg
CTSW	0.762642	1.98662e-05	Tfh1_CCR7neg
HLA-DRA	0.767804	0.000232933	Tfh1_CCR7neg
CD74	0.76816	1.75219e-09	Tfh1_CCR7neg
ABI3	0.785665	2.56623e-09	Tfh1_CCR7neg
HLA-DPB1	0.795399	5.27917e-08	Tfh1_CCR7neg
AKNA	0.807065	9.50046e-10	Tfh1_CCR7neg
HLA-DRB5	0.809212	0.000964089	Tfh1_CCR7neg
FAM129A	0.817656	4.00236e-09	Tfh1_CCR7neg
GZMM	0.828786	2.95942e-11	Tfh1_CCR7neg
C12orf75	0.838475	1.57205e-09	Tfh1_CCR7neg
HLA-DRB1	0.842656	0.000191411	Tfh1_CCR7neg
ZEB2	0.855588	1.97634e-08	Tfh1_CCR7neg
GZMA	0.884408	1.32016e-08	Tfh1_CCR7neg
C1orf21	0.914879	3.6982e-13	Tfh1_CCR7neg
FGFBP2	0.944252	1.57126e-07	Tfh1_CCR7neg
APOBEC3G	0.979345	1.14209e-14	Tfh1_CCR7neg
OASL	1.04659	2.277e-10	Tfh1_CCR7neg
PPP1R14B	1.13357	4.27197e-13	Tfh1_CCR7neg
GZMH	1.15177	1.69701e-09	Tfh1_CCR7neg
CCL4	1.23066	9.76568e-06	Tfh1_CCR7neg
CMC1	1.23919	6.13049e-19	Tfh1_CCR7neg
AUTS2	1.38088	1.03658e-26	Tfh1_CCR7neg
CCL5	2.19288	2.25483e-53	Tfh1_CCR7neg
NKG7	2.5593	2.06828e-43	Tfh1_CCR7neg

## Sheet: S3_CHMI Phenotyping
Supplementary Table 3: Antibodies for AIM assay in CHMI cohort
Target	Fluorochrome	Clone	Manufacturer	Dilution
LAG-3	BUV661			1 in 25
CD49b	FITC			1 in 50
CD25	BUV395	2A3	BD Biosciences	1 in 100
CXCR5	BUV615	MU5UBEE	ThermoFisher	1 in 50
CXCR3	BV421	1C6/CXCR3	BD Biosciences	1 in 25
CCR6	BV605	11A9	BD Biosciences	1 in 50
OX40	BV650	ACT35	BD Biosciences	1 in 50
CCR7	BV711	150503	BD Biosciences	1 in 50
CD3	BV786	UCHT1	BD Biosciences	1 in 500
CD4	Spark blue 574	SK3	Biolegend	1 in 100
CD69	PerCP-eFluor 710	FN50	ThermoFisher	1 in 100
TIM-3	PE-CF594	7D3	BD Biosciences	1 in 50
PD-1	PE-Fire 640	EH12.2H7	Biolegend	1 in 50
TIGIT	PE-Fire 810	A151513G	Biolegend	1 in 100
CD45RA	redFluor 710	HI100	Cytek Biosciences	1 in 400
ICOS	APC-H7	DX29	BD Biosciences	1 in 100
CD38	APC-Fire 810	HIT2	Biolegend	1 in 200
CTLA-4	BUV737	14D3	ThermoFisher	1 in 50
Ki-67	BUV805	B56	BD Biosciences	1 in 50
Granzyme B	BV510	GB11	BD Biosciences	1 in 800
Granzyme K	RB780	G3H69	BD Biosciences	1 in 50
NKG7	PE	E6S2A	Cell Signalling Technology	1 in 2000
c-Maf	PECy7	sym0F1	ThermoFisher	1 in 400
FOXP3	RB613	259D/C7	BD Biosciences	1 in 100
SAP	eFluor660	XLP-1D12	ThermoFisher

## Sheet: S4_PMA_Iono
Supplementary Table 4: Antibodies for ICS after PMA/Ionomycin stimulation
Target	Fluorochrome	Clone	Manufacturer	Dilution
CD8	BUV496	RPA-T8	BD Biosciences	1 in 100
CD45RA	BUV563	HI100	BD Biosciences	1 in 400
CD3	BUV805	SK7	BD Biosciences	1 in 50
CD14/CD19	BV510	M5E2 / SJ25C1	Biolegend	1 in 100
CCR4	BV605	L291H4	Biolegend	1 in 100
CCR6	BV650	11A9	BD Biosciences	1 in 50
CXCR5	BV711	J252D4	Biolegend	1 in 50
CD4	BV785	OKT4	Biolegend	1 in 50
CXCR3	PE-CF594	1C6/CXCR3	BD Biosciences	1 in 50
PD-1	PECy7	EH12.1	BD Biosciences	1 in 50
Vd2	APC-Fire	B6	Biolegend	1 in 50
IFNy	BUV395	B27	BD Biosciences	1 in 50
IL-10	BV421	JES3-9D7	Biolegend	1 in 10
TNFa	BV750	MAb11	BD Biosciences	1 in 100
IL-17a	FITC	BL168	Biolegend	1 in 25
IL-21	PE	3A3-N2.1	BD Biosciences	1 in 10
IL-4	APC	MP4-25D2	Biolegend	1 in 10

## Sheet: S5_scType_markers
Supplementary Table 5: Top 20 up- and down-regulated genes of each reference cluster used for label transfer
tissueType	cellName	geneSymbolmore1	geneSymbolmore2
Immune system	Tfh1_CCR7neg	C1orf21, EOMES, GZMK, CCL5, CST7, NKG7, APOBEC3G, GZMH, ZEB2, FGFBP2, GZMA, CCL4, CMC1, DKK3, GGA2, SAMD3, HLA-DPB1, METRNL, CXCR3, S1PR5	PABPC1, TPT1, RPS8, RPL32, RPS13, FTH1, RPL11, EEF1A1, FXYD5, RPS3A, LTB, RPL22, RPL19, RPL29, RPS6, RPL18A, RPL37, RPS12, RPL5, RPL18
Immune system	Tfh2	MTRNR2L12, TOX2, RPL26, GK, MAF, TBC1D4, AL138963.3, RPS29, ACTB, RPL36A, TIGIT, MIR4435-2HG, PPP2R5C, PTPRCAP, RPL17, SLC25A46, AC004585.1, SMC4, TNIK, APBB1IP	RPS12, RPS3, RPS14, ANXA1, VIM, LMNA, GADD45B, RGCC, RPS19, MYADM, EEF1B2, MT-ATP8, PMEPA1, RPLP0, FOS, YPEL5, HSP90AB1, TNFAIP3, BTG1, CSRNP1
Immune system	Tfh17	RORC, LGALS3, IL4I1, NTN4, S100A4, LGALS1, FAM129A, CTSH, CCL20, TNFRSF18, CCR6, MCAM, SYTL2, S100A11, GNA15, BHLHE40, HLF, THBS1, ITGB1	FAM177A1, BIRC2, EIF1, YPEL5, SARAF, PASK, RHOH, CMSS1, CCR7, GPCPD1, FYN, GABARAPL1, TRIM8, CNN2, CXCR5, TUBA4A, ABLIM1, DEAF1, SOD1, PPP2R5C
Immune system	Tfh1_CCR7pos	CST7, GZMK, CXCR3, GGA2, CDH1, APOBEC3G, TGFB1, CCL5, METRNL, EOMES, ENC1, SLC7A5, DUSP4, HLA-B, LDHA, TNFSF9, TUBA4A, DUSP2, ITM2C, HLA-A	TPT1, FXYD5, RPL32, RPL18A, RPL29, GLIPR1, KLRB1, RPS8, RPS13, PABPC1, RPS3A, RPL13, RPL11, EEF1A1, RPS18, FLT3LG, RPS6, RPL19, RPL34, RPL18
Immune system	IFNI	IFIT2, IFIT3, IFIT1, HERC5, ISG15, ZC3HAV1, OASL, IFI44, CCND3, RHEBL1, LTA, PMAIP1, DDX58, ETV3, HERC6, UBC, AIM2, RGCC, IFIH1, ZFP36L2	HLA-A, PTMA, FTH1, ATP1B3, TGFB1, GAPDH, HNRNPA1, MYL6, PTPRC, CSNK1G2, NDUFS5, HLA-B, CMSS1, EZR, HNRNPDL, CYSTM1, PPIA, FYN, SRGN, CD74
Immune system	heatshock	HSPA6, HSPA1A, HSPA1B, DNAJB1, HSP90AA1, HSPE1, JUNB, HSPB1, DUSP1, NR4A2, HSPH1, RHOB, TNF, NR4A1, HSP90AB1, DNAJA1, JUN, GADD45B, SOCS3, SLC2A3	TMSB4X, VIM, OAZ1, CMSS1, PTPRC, PCBP1, LAT, RPL6, TGFB1, MYL6, S1PR4, SLFN5, ABHD17A, GAPDH, CLEC2D, HNRNPA3, JTB, HLA-A, PFN1, FYN
Immune system	cluster2	FTH1, ZNF331, CREM, NR4A2, JUND, EZR, SRGN, BTG1, ZFP36, TUBA4A, GABARAPL1, H3F3B, PABPC1, NR4A3, RHOH, FAM177A1, MCL1, PTP4A1, YPEL5, DDIT4	S100A11, GIMAP7, CD3G, ARL6IP5, CORO1A, AES, LIMD2, ETS1, TNFAIP8, SELPLG, TXNIP, TMSB10, PPP1R18, GTF3A, LCP2, MYL12A, S100A10, YPEL3, PPP1R14B, DRAP1
Immune system	cluster3	ANXA1, LMNA, MYADM, TAGLN2, FAM107B, CD44, IVNS1ABP, EZR, AHNAK, VIM, ADGRE5, KLF6, RGCC, LRRFIP1, ATP2B1, EMP1, ANKRD12, NEU1, MBNL1, IDS	HLA-E, CNN2, SPOCK2, LIMD2, CXCR4, S1PR1, JUN, EMB, CORO1A, ZFP36L2, CD3E, CD3D, SUN2, AES, CD3G, S1PR4, OCIAD2, P2RY8, IL16, RAC2
Immune system	ribo	RPS12, RPL32, RPS14, RPS3, RPL19, RPS8, RPS3A, RPS13, RPS18, EEF1B2, RPS5, EMP3, RPL5, RPS25, PABPC1, FLT3LG, LAT, RNF130, CCR7, LSR	MTRNR2L12, MCL1, RPL26, SRGN, NR4A2, RPS29, ZFP36, DUSP2, JUND, JUNB, CRIP1, SLC2A3, HSPH1, HSPA1B, DUSP4, UBC, TUBA4A, SRSF7, YPEL5, CST7

## Sheet: S6_CHMI_clustermarkers
Supplementary Table 6: Cluster markers for each predicted cluster in infection dataset
	avg_log2FC	p_val_adj	direction	celltype
GZMK	6.22558	0	up	Tfh1_CCR7neg
CCL5	6.88228	0	up	Tfh1_CCR7neg
CST7	5.07556	0	up	Tfh1_CCR7neg
GZMA	5.72774	0	up	Tfh1_CCR7neg
LYAR	3.28934	0	up	Tfh1_CCR7neg
NKG7	7.58218	0	up	Tfh1_CCR7neg
HLA-DPB1	2.41608	0	up	Tfh1_CCR7neg
CTSW	3.20545	0	up	Tfh1_CCR7neg
IFNG-AS1	3.35119	0	up	Tfh1_CCR7neg
PLEK	6.11146	0	up	Tfh1_CCR7neg
SAMD3	3.20115	0	up	Tfh1_CCR7neg
ENC1	4.13674	0	up	Tfh1_CCR7neg
CCL4	8.38973	0	up	Tfh1_CCR7neg
GZMH	6.45177	0	up	Tfh1_CCR7neg
ZEB2	4.73457	0	up	Tfh1_CCR7neg
IGLV2-14	6.42613	0	up	Tfh1_CCR7neg
HLA-DPA1	2.45561	2.8375e-289	up	Tfh1_CCR7neg
CD74	1.71303	8.94949e-277	up	Tfh1_CCR7neg
CMC1	3.57011	5.93534e-273	up	Tfh1_CCR7neg
TNFSF9	3.84638	1.5305e-265	up	Tfh1_CCR7neg
CD81	1.41406	1.04223e-249	up	Tfh1_CCR7neg
F2R	3.24599	3.41603e-248	up	Tfh1_CCR7neg
HLA-B	0.526681	1.87774e-221	up	Tfh1_CCR7neg
KLRG1	2.9006	1.27418e-219	up	Tfh1_CCR7neg
MATK	4.06352	2.24007e-219	up	Tfh1_CCR7neg
RPS8	-0.346428	2.38352e-209	down	Tfh1_CCR7neg
RPL32	-0.344701	2.01092e-205	down	Tfh1_CCR7neg
TPT1	-0.370595	9.14042e-194	down	Tfh1_CCR7neg
DUSP2	1.11114	1.59347e-191	up	Tfh1_CCR7neg
HLA-A	0.476663	1.0257e-184	up	Tfh1_CCR7neg
RPS13	-0.338052	7.27974e-184	down	Tfh1_CCR7neg
CXCR3	2.14388	2.96477e-175	up	Tfh1_CCR7neg
RPS6	-0.366918	7.17334e-175	down	Tfh1_CCR7neg
HLA-C	0.476179	4.87461e-173	up	Tfh1_CCR7neg
B2M	0.287687	4.40615e-171	up	Tfh1_CCR7neg
LTB	-0.705286	3.45655e-169	down	Tfh1_CCR7neg
GZMM	1.46046	4.03655e-166	up	Tfh1_CCR7neg
HLA-DRB1	2.42738	5.3018e-160	up	Tfh1_CCR7neg
KLRB1	-1.34935	5.58448e-160	down	Tfh1_CCR7neg
IFNG	3.03401	8.97346e-150	up	Tfh1_CCR7neg
C12orf75	2.17632	3.72642e-148	up	Tfh1_CCR7neg
RPS3A	-0.290505	1.02517e-142	down	Tfh1_CCR7neg
RPL18A	-0.285277	2.21321e-142	down	Tfh1_CCR7neg
BHLHE40	2.29063	3.45266e-141	up	Tfh1_CCR7neg
TMSB10	-0.375998	1.59147e-138	down	Tfh1_CCR7neg
RPL22	-0.372886	4.90883e-137	down	Tfh1_CCR7neg
HCST	0.942536	2.91442e-135	up	Tfh1_CCR7neg
RPL29	-0.277358	1.93328e-134	down	Tfh1_CCR7neg
CYTOR	1.75159	4.2607e-130	up	Tfh1_CCR7neg
MAL	-1.36771	7.42214e-130	down	Tfh1_CCR7neg
PABPC1	-0.435894	2.24882e-122	down	Tfh1_CCR7neg
PRF1	3.13524	8.41379e-122	up	Tfh1_CCR7neg
IFITM1	-0.559444	2.59564e-119	down	Tfh1_CCR7neg
RPL37	-0.250105	4.09882e-119	down	Tfh1_CCR7neg
RPL11	-0.231765	1.95032e-116	down	Tfh1_CCR7neg
TMEM123	-0.865114	5.74719e-115	down	Tfh1_CCR7neg
FXYD5	-0.482684	3.92753e-112	down	Tfh1_CCR7neg
EEF1A1	-0.207825	8.37168e-112	down	Tfh1_CCR7neg
LITAF	0.989093	1.13373e-111	up	Tfh1_CCR7neg
RPL34	-0.254784	4.92381e-104	down	Tfh1_CCR7neg
LAG3	2.95359	2.29687e-103	up	Tfh1_CCR7neg
DUSP4	2.08992	1.58309e-102	up	Tfh1_CCR7neg
RPL39	-0.225967	5.08168e-100	down	Tfh1_CCR7neg
LDHB	-0.481034	2.04183e-99	down	Tfh1_CCR7neg
MAP3K8	1.85799	1.43951e-97	up	Tfh1_CCR7neg
CD99	0.601494	5.11311e-97	up	Tfh1_CCR7neg
RPL5	-0.273965	4.41815e-95	down	Tfh1_CCR7neg
RPS5	-0.291725	5.88735e-95	down	Tfh1_CCR7neg
CD7	-0.874462	1.57933e-93	down	Tfh1_CCR7neg
RPS4X	-0.235865	1.3434e-92	down	Tfh1_CCR7neg
AUTS2	2.40854	3.12607e-92	up	Tfh1_CCR7neg
SMAD7	1.3893	1.39582e-90	up	Tfh1_CCR7neg
TGFBR3	2.03734	9.00692e-89	up	Tfh1_CCR7neg
CXCR4	0.563633	3.8283e-87	up	Tfh1_CCR7neg
PASK	-1.1992	4.13856e-86	down	Tfh1_CCR7neg
RPL7	-0.350749	8.53614e-86	down	Tfh1_CCR7neg
RPS18	-0.234561	4.59253e-83	down	Tfh1_CCR7neg
HLA-DRA	2.19995	8.58161e-82	up	Tfh1_CCR7neg
TBX21	2.33765	1.24645e-81	up	Tfh1_CCR7neg
APOBEC3G	1.81459	2.24076e-78	up	Tfh1_CCR7neg
RPL12	-0.236187	2.62261e-78	down	Tfh1_CCR7neg
AQP3	-0.958809	5.58163e-77	down	Tfh1_CCR7neg
LEF1	-0.972029	8.53461e-77	down	Tfh1_CCR7neg
RUNX3	1.66431	2.54186e-76	up	Tfh1_CCR7neg
RPL8	-0.237372	5.37964e-76	down	Tfh1_CCR7neg
PLAAT3	2.32768	1.03478e-75	up	Tfh1_CCR7neg
CMTM8	-2.28856	5.80063e-75	down	Tfh1_CCR7neg
MT-CO1	0.356937	8.38624e-74	up	Tfh1_CCR7neg
NACA	-0.247768	1.13995e-72	down	Tfh1_CCR7neg
RPL13	-0.189691	6.0938e-72	down	Tfh1_CCR7neg
TCF7	-0.505991	1.53435e-71	down	Tfh1_CCR7neg
NOSIP	-0.749423	2.03737e-71	down	Tfh1_CCR7neg
PRKCQ-AS1	-1.42088	2.2342e-71	down	Tfh1_CCR7neg
SLC2A3	-0.670786	4.79406e-71	down	Tfh1_CCR7neg
RPL19	-0.178747	2.17419e-68	down	Tfh1_CCR7neg
CHI3L2	2.14359	3.62875e-68	up	Tfh1_CCR7neg
RPL4	-0.30669	2.34708e-67	down	Tfh1_CCR7neg
FLT3LG	-0.879438	2.3808e-67	down	Tfh1_CCR7neg
CYBA	0.54055	2.41144e-65	up	Tfh1_CCR7neg
HLA-DRB5	2.43479	4.6929e-65	up	Tfh1_CCR7neg
RPL9	-0.234942	7.30173e-65	down	Tfh1_CCR7neg
MT-CO2	0.288675	2.71903e-64	up	Tfh1_CCR7neg
PMAIP1	1.44477	3.4648e-64	up	Tfh1_CCR7neg
RPL10	-0.171845	9.13356e-63	down	Tfh1_CCR7neg
YARS	1.39296	1.16478e-62	up	Tfh1_CCR7neg
ITGB2	0.6405	1.44579e-62	up	Tfh1_CCR7neg
GADD45B	0.906104	1.75654e-61	up	Tfh1_CCR7neg
EEF1G	-0.296858	1.22792e-60	down	Tfh1_CCR7neg
FTH1	-0.292226	4.75963e-60	down	Tfh1_CCR7neg
RPL10A	-0.220297	5.32591e-60	down	Tfh1_CCR7neg
ARPC5L	1.04455	9.4102e-60	up	Tfh1_CCR7neg
EEF2	-0.282777	1.08152e-58	down	Tfh1_CCR7neg
MT-ND1	0.414008	1.25417e-58	up	Tfh1_CCR7neg
APMAP	1.47832	2.85768e-58	up	Tfh1_CCR7neg
SH3BGRL3	0.411266	1.87534e-56	up	Tfh1_CCR7neg
EEF1B2	-0.274505	2.33457e-55	down	Tfh1_CCR7neg
HLA-DQB1	1.97684	5.47042e-55	up	Tfh1_CCR7neg
IL6ST	-1.23396	1.48217e-54	down	Tfh1_CCR7neg
RPL35A	-0.179758	2.18044e-54	down	Tfh1_CCR7neg
FYB1	-0.414742	7.6025e-54	down	Tfh1_CCR7neg
PDE4B	1.12534	1.29025e-52	up	Tfh1_CCR7neg
RGS1	0.865764	7.20133e-52	up	Tfh1_CCR7neg
RNASET2	-0.535843	7.60271e-52	down	Tfh1_CCR7neg
ARHGAP26	1.99324	1.19494e-51	up	Tfh1_CCR7neg
JUN	0.57233	1.04895e-50	up	Tfh1_CCR7neg
RHOC	1.82341	5.27793e-50	up	Tfh1_CCR7neg
MTRNR2L12	0.428763	5.99093e-50	up	Tfh1_CCR7neg
FOS	-0.361954	6.87795e-48	down	Tfh1_CCR7neg
C1orf162	-1.83536	4.11654e-47	down	Tfh1_CCR7neg
RACK1	-0.186017	1.08454e-46	down	Tfh1_CCR7neg
CCR6	-2.75703	4.01197e-46	down	Tfh1_CCR7neg
DNAJC1	1.18581	5.64115e-46	up	Tfh1_CCR7neg
PIP4K2A	0.944008	1.39656e-45	up	Tfh1_CCR7neg
MYO1F	1.3609	6.03153e-45	up	Tfh1_CCR7neg
RPS2	-0.162606	2.2741e-44	down	Tfh1_CCR7neg
RPL36A	-0.224548	7.43972e-44	down	Tfh1_CCR7neg
MT-CO3	0.276687	1.03885e-43	up	Tfh1_CCR7neg
RPL36	-0.170567	1.83711e-43	down	Tfh1_CCR7neg
RPS9	-0.189958	3.5324e-43	down	Tfh1_CCR7neg
RPL37A	-0.210143	3.76736e-43	down	Tfh1_CCR7neg
GSTP1	0.754266	4.38789e-43	up	Tfh1_CCR7neg
RPL18	-0.177529	1.26707e-42	down	Tfh1_CCR7neg
MT-ATP6	0.282361	1.88224e-42	up	Tfh1_CCR7neg
EIF3E	-0.406607	6.12969e-42	down	Tfh1_CCR7neg
SYNE2	0.702963	3.4564e-41	up	Tfh1_CCR7neg
HLA-DMA	1.78643	3.63543e-41	up	Tfh1_CCR7neg
NFATC2	0.989477	5.90916e-41	up	Tfh1_CCR7neg
CD55	-0.869535	1.11025e-40	down	Tfh1_CCR7neg
PIM2	-0.798255	1.64364e-40	down	Tfh1_CCR7neg
SH2D1A	1.16323	1.65269e-40	up	Tfh1_CCR7neg
HLA-E	0.276246	2.47776e-40	up	Tfh1_CCR7neg
RPS12	-0.148938	3.00729e-40	down	Tfh1_CCR7neg
IER2	0.576775	5.37231e-40	up	Tfh1_CCR7neg
RPS16	-0.18305	1.02733e-39	down	Tfh1_CCR7neg
TSHZ2	-1.73726	1.3911e-39	down	Tfh1_CCR7neg
H3F3B	0.272478	2.77195e-39	up	Tfh1_CCR7neg
PLP2	-0.65247	5.43008e-39	down	Tfh1_CCR7neg
ARAP2	0.917808	1.44498e-38	up	Tfh1_CCR7neg
EFHD2	1.28276	1.92153e-38	up	Tfh1_CCR7neg
GBP5	1.041	2.51503e-38	up	Tfh1_CCR7neg
IL6R	-1.44696	8.83255e-38	down	Tfh1_CCR7neg
RETREG1	-2.12487	9.56668e-38	down	Tfh1_CCR7neg
ARMH1	-1.28754	1.02995e-37	down	Tfh1_CCR7neg
RPS11	-0.260236	1.35029e-37	down	Tfh1_CCR7neg
GUK1	0.536473	2.06608e-37	up	Tfh1_CCR7neg
NOCT	1.42246	5.16323e-37	up	Tfh1_CCR7neg
RPL21	-0.173027	8.93165e-37	down	Tfh1_CCR7neg
GAPDH	0.42012	1.01194e-36	up	Tfh1_CCR7neg
TUBA4A	0.837439	1.06776e-36	up	Tfh1_CCR7neg
JMJD6	1.37491	1.29595e-36	up	Tfh1_CCR7neg
LIMS1	-0.730366	1.6429e-36	down	Tfh1_CCR7neg
IL2RB	1.26584	2.67024e-36	up	Tfh1_CCR7neg
MT-ND4L	0.312715	4.09674e-36	up	Tfh1_CCR7neg
E2F3	1.75397	7.93697e-36	up	Tfh1_CCR7neg
RPL6	-0.149758	8.48627e-36	down	Tfh1_CCR7neg
GPR183	-0.637614	4.2436e-35	down	Tfh1_CCR7neg
RPL30	-0.137884	4.63132e-35	down	Tfh1_CCR7neg
INPP4B	-0.742135	5.2005e-35	down	Tfh1_CCR7neg
TNF	1.24794	6.40427e-35	up	Tfh1_CCR7neg
GAS5	-0.357177	1.40188e-34	down	Tfh1_CCR7neg
RCAN3	-0.557621	4.43581e-34	down	Tfh1_CCR7neg
IL10RA	0.639255	4.82427e-34	up	Tfh1_CCR7neg
PAXX	0.753577	7.13626e-34	up	Tfh1_CCR7neg
KLF3	0.562406	7.28902e-33	up	Tfh1_CCR7neg
LYST	1.18552	1.13536e-32	up	Tfh1_CCR7neg
HLA-F	0.550906	7.59467e-32	up	Tfh1_CCR7neg
IL32	0.590258	2.77087e-31	up	Tfh1_CCR7neg
RPS27A	-0.128283	3.2535e-31	down	Tfh1_CCR7neg
CLDND1	0.906383	4.48085e-31	up	Tfh1_CCR7neg
TGFB1	0.529523	4.88212e-31	up	Tfh1_CCR7neg
BIRC3	-0.756193	8.15513e-31	down	Tfh1_CCR7neg
NFKBIA	0.374267	1.64058e-30	up	Tfh1_CCR7neg
RPL14	-0.138248	2.35343e-30	down	Tfh1_CCR7neg
TRABD2A	-1.64177	3.93353e-30	down	Tfh1_CCR7neg
PDCD1	1.23193	7.37698e-30	up	Tfh1_CCR7neg
CHRM3-AS2	-1.50165	8.35987e-30	down	Tfh1_CCR7neg
TIAM1	-1.83597	9.81543e-30	down	Tfh1_CCR7neg
RPS17	-0.328128	1.1547e-29	down	Tfh1_CCR7neg
PARP8	0.804225	1.6214e-29	up	Tfh1_CCR7neg
RPL15	-0.152558	2.53262e-29	down	Tfh1_CCR7neg
SERINC5	-0.934213	3.61295e-29	down	Tfh1_CCR7neg
SLC7A5	1.23944	4.1737e-29	up	Tfh1_CCR7neg
NINJ2	1.56457	4.89613e-29	up	Tfh1_CCR7neg
SELL	-0.456922	8.70885e-29	down	Tfh1_CCR7neg
FOXP1	-0.463883	9.36216e-29	down	Tfh1_CCR7neg
NAP1L1	-0.398458	1.37617e-28	down	Tfh1_CCR7neg
SARAF	-0.225397	2.09187e-28	down	Tfh1_CCR7neg
CRIP2	-1.42952	6.62373e-28	down	Tfh1_CCR7neg
METRN	1.3998	7.08498e-28	up	Tfh1_CCR7neg
ZFP36	0.350496	7.78459e-28	up	Tfh1_CCR7neg
SPINT2	-1.05725	8.87079e-28	down	Tfh1_CCR7neg
CAMK4	-0.535749	1.1223e-27	down	Tfh1_CCR7neg
VIM	-0.292621	2.06379e-27	down	Tfh1_CCR7neg
UBC	0.219636	2.19538e-27	up	Tfh1_CCR7neg
TNFAIP3	0.338084	5.32775e-27	up	Tfh1_CCR7neg
SOCS3	-0.58231	1.16745e-26	down	Tfh1_CCR7neg
NPM1	-0.229631	2.80274e-26	down	Tfh1_CCR7neg
BEX3	-0.890354	6.7364e-26	down	Tfh1_CCR7neg
ERN1	1.02325	7.27948e-26	up	Tfh1_CCR7neg
ACTN4	1.12125	8.5978e-26	up	Tfh1_CCR7neg
ACTN1	-1.43305	1.16143e-25	down	Tfh1_CCR7neg
PSMB9	0.562605	1.44646e-25	up	Tfh1_CCR7neg
TCEA3	-1.79842	1.80684e-25	down	Tfh1_CCR7neg
NDFIP1	-0.48485	2.83968e-25	down	Tfh1_CCR7neg
MAP3K1	-0.974915	3.32636e-25	down	Tfh1_CCR7neg
MT-CYB	0.231475	4.03837e-25	up	Tfh1_CCR7neg
CTSC	0.868058	4.37131e-25	up	Tfh1_CCR7neg
HNRNPLL	0.815632	4.67688e-25	up	Tfh1_CCR7neg
SRGN	0.333686	5.62895e-25	up	Tfh1_CCR7neg
ITGB1	-0.550341	5.87431e-25	down	Tfh1_CCR7neg
RPLP1	-0.160245	5.93911e-25	down	Tfh1_CCR7neg
MIR4435-2HG	1.17591	5.98604e-25	up	Tfh1_CCR7neg
MRPL10	0.875198	6.64402e-25	up	Tfh1_CCR7neg
PLAAT4	0.507161	7.66838e-25	up	Tfh1_CCR7neg
TRIB2	-1.1369	3.1731e-24	down	Tfh1_CCR7neg
SYTL3	1.23237	3.56816e-24	up	Tfh1_CCR7neg
HSP90AA1	0.30951	4.7329e-24	up	Tfh1_CCR7neg
CLIC1	0.673405	8.42283e-24	up	Tfh1_CCR7neg
CCR7	-0.521338	1.16641e-23	down	Tfh1_CCR7neg
SERTAD1	0.827511	1.65529e-23	up	Tfh1_CCR7neg
PFN1	0.274129	3.07937e-23	up	Tfh1_CCR7neg
RORA	-0.565105	3.844e-23	down	Tfh1_CCR7neg
PDZD8	1.08232	4.3037e-23	up	Tfh1_CCR7neg
RPL38	-0.176921	5.17863e-23	down	Tfh1_CCR7neg
SLF1	1.32092	5.55624e-23	up	Tfh1_CCR7neg
SRRT	0.991264	6.34871e-23	up	Tfh1_CCR7neg
RPL23	-0.253839	1.7119e-22	down	Tfh1_CCR7neg
MT-ND2	0.338208	2.01223e-22	up	Tfh1_CCR7neg
RPS23	-0.107474	2.72984e-22	down	Tfh1_CCR7neg
PLSCR3	-0.531643	3.18273e-22	down	Tfh1_CCR7neg
NPIPB4	-1.71235	4.60456e-22	down	Tfh1_CCR7neg
UBA52	-0.142448	5.81454e-22	down	Tfh1_CCR7neg
SYNE1	0.972819	6.39571e-22	up	Tfh1_CCR7neg
STK17A	0.418654	8.01243e-22	up	Tfh1_CCR7neg
TPST2	1.05256	8.78888e-22	up	Tfh1_CCR7neg
ALOX5AP	-0.565761	1.17126e-21	down	Tfh1_CCR7neg
ITPKB	-0.666938	1.37517e-21	down	Tfh1_CCR7neg
VOPP1	-0.632251	1.70712e-21	down	Tfh1_CCR7neg
FKBP5	-0.839479	1.98476e-21	down	Tfh1_CCR7neg
APP	-1.14834	2.15908e-21	down	Tfh1_CCR7neg
LSP1	0.36959	2.35829e-21	up	Tfh1_CCR7neg
RPS20	-0.204069	3.49046e-21	down	Tfh1_CCR7neg
CD40LG	-0.960423	4.60895e-21	down	Tfh1_CCR7neg
THOC3	-0.878022	6.85334e-21	down	Tfh1_CCR7neg
P4HB	0.575253	7.47021e-21	up	Tfh1_CCR7neg
CALM1	0.232219	1.04481e-20	up	Tfh1_CCR7neg
MT-ND5	0.300782	1.11751e-20	up	Tfh1_CCR7neg
PTGER4	-0.456495	1.19398e-20	down	Tfh1_CCR7neg
RPL17	-0.124968	1.54505e-20	down	Tfh1_CCR7neg
RPL35	-0.14325	1.73307e-20	down	Tfh1_CCR7neg
DGKA	-0.518883	2.2747e-20	down	Tfh1_CCR7neg
PRDM1	0.928916	3.79418e-20	up	Tfh1_CCR7neg
PPIB	0.354367	3.85649e-20	up	Tfh1_CCR7neg
REEP5	0.767295	6.22855e-20	up	Tfh1_CCR7neg
TMEM156	-1.13026	6.60053e-20	down	Tfh1_CCR7neg
IRS2	-0.994497	8.56703e-20	down	Tfh1_CCR7neg
PRKCA	-1.30077	1.83653e-19	down	Tfh1_CCR7neg
SRP14	0.253488	2.54294e-19	up	Tfh1_CCR7neg
NAA50	1.04208	2.93466e-19	up	Tfh1_CCR7neg
RPL27	-0.153293	3.66515e-19	down	Tfh1_CCR7neg
TNFAIP8	-0.466337	4.14377e-19	down	Tfh1_CCR7neg
STAT4	0.974915	6.99557e-19	up	Tfh1_CCR7neg
ORAI1	0.676315	7.16285e-19	up	Tfh1_CCR7neg
TUBA1A	-0.325393	8.4041e-19	down	Tfh1_CCR7neg
SIPA1	0.861279	1.19349e-18	up	Tfh1_CCR7neg
PIK3R1	0.410179	1.67358e-18	up	Tfh1_CCR7neg
HERPUD1	0.698228	3.00847e-18	up	Tfh1_CCR7neg
RPL24	-0.121972	4.95864e-18	down	Tfh1_CCR7neg
DDIT4	-0.50876	1.05097e-17	down	Tfh1_CCR7neg
MT-ND3	0.263125	1.0817e-17	up	Tfh1_CCR7neg
RPL36AL	0.233143	1.35501e-17	up	Tfh1_CCR7neg
PVT1	-0.608554	1.36865e-17	down	Tfh1_CCR7neg
TNFRSF4	-1.33485	1.55606e-17	down	Tfh1_CCR7neg
WIPF1	0.446411	2.26367e-17	up	Tfh1_CCR7neg
MXRA7	1.40823	4.72188e-17	up	Tfh1_CCR7neg
GSTK1	-0.251184	8.8895e-17	down	Tfh1_CCR7neg
CITED2	-0.607268	1.22146e-16	down	Tfh1_CCR7neg
TXK	-0.8205	1.27234e-16	down	Tfh1_CCR7neg
COTL1	0.315208	1.45796e-16	up	Tfh1_CCR7neg
EMB	0.511211	1.48591e-16	up	Tfh1_CCR7neg
SAMSN1	0.755393	1.86911e-16	up	Tfh1_CCR7neg
CENPK	-0.826411	2.36368e-16	down	Tfh1_CCR7neg
ZBTB10	-0.71711	3.82493e-16	down	Tfh1_CCR7neg
TTC39C	-0.412973	3.96749e-16	down	Tfh1_CCR7neg
RAB27A	0.963637	4.93061e-16	up	Tfh1_CCR7neg
TESPA1	-0.567087	7.06303e-16	down	Tfh1_CCR7neg
GABARAPL2	0.547026	7.46379e-16	up	Tfh1_CCR7neg
AP3S1	0.807558	8.49719e-16	up	Tfh1_CCR7neg
CHST12	1.2495	1.21162e-15	up	Tfh1_CCR7neg
INPP5D	0.885534	1.67766e-15	up	Tfh1_CCR7neg
UBL5	0.347325	2.12897e-15	up	Tfh1_CCR7neg
TRIM8	-0.692711	2.4408e-15	down	Tfh1_CCR7neg
LYPD3	-1.31998	2.62505e-15	down	Tfh1_CCR7neg
GNAQ	-1.13318	2.73341e-15	down	Tfh1_CCR7neg
CDK17	0.60046	2.88239e-15	up	Tfh1_CCR7neg
CHMP7	-0.885613	3.11003e-15	down	Tfh1_CCR7neg
NELL2	0.958208	3.1357e-15	up	Tfh1_CCR7neg
IDH2	0.744419	3.35061e-15	up	Tfh1_CCR7neg
SRSF7	0.349819	3.86994e-15	up	Tfh1_CCR7neg
PIK3IP1	-0.334327	3.93431e-15	down	Tfh1_CCR7neg
YWHAQ	0.474268	5.82095e-15	up	Tfh1_CCR7neg
IRF1	0.433216	6.04483e-15	up	Tfh1_CCR7neg
SSR4	0.326085	7.0987e-15	up	Tfh1_CCR7neg
MYL12B	0.296174	8.58729e-15	up	Tfh1_CCR7neg
IER5	0.568269	8.71796e-15	up	Tfh1_CCR7neg
CARHSP1	0.890484	1.54756e-14	up	Tfh1_CCR7neg
P2RX5	1.09673	1.59639e-14	up	Tfh1_CCR7neg
ARL6IP1	0.425579	2.05008e-14	up	Tfh1_CCR7neg
ARL4C	0.25745	2.07714e-14	up	Tfh1_CCR7neg
NPDC1	-0.994778	2.20205e-14	down	Tfh1_CCR7neg
TUBA1C	0.863841	2.51023e-14	up	Tfh1_CCR7neg
RAPGEF6	-0.564689	2.57917e-14	down	Tfh1_CCR7neg
PPP1CA	0.444993	2.76038e-14	up	Tfh1_CCR7neg
UBB	0.260083	3.03687e-14	up	Tfh1_CCR7neg
VSIR	-0.418921	3.29823e-14	down	Tfh1_CCR7neg
CRIP1	-0.288023	3.63069e-14	down	Tfh1_CCR7neg
APOBEC3C	1.07009	5.27953e-14	up	Tfh1_CCR7neg
LEPROTL1	-0.252288	6.83287e-14	down	Tfh1_CCR7neg
GYG1	0.869483	8.12929e-14	up	Tfh1_CCR7neg
USP10	-0.745252	8.14235e-14	down	Tfh1_CCR7neg
BZW1	0.390934	8.81953e-14	up	Tfh1_CCR7neg
IFRD1	0.727111	9.32221e-14	up	Tfh1_CCR7neg
PPP2R5C	0.372008	1.13406e-13	up	Tfh1_CCR7neg
AC004687.1	1.12827	1.28874e-13	up	Tfh1_CCR7neg
STAM	-0.85945	1.341e-13	down	Tfh1_CCR7neg
SERF2	0.211642	1.4306e-13	up	Tfh1_CCR7neg
CD3E	0.175733	1.47633e-13	up	Tfh1_CCR7neg
ID2	0.731303	1.70775e-13	up	Tfh1_CCR7neg
CYLD	-0.373243	1.86788e-13	down	Tfh1_CCR7neg
PELI1	-0.534396	2.27714e-13	down	Tfh1_CCR7neg
PPP1R15A	-0.280922	2.49372e-13	down	Tfh1_CCR7neg
LINC01578	-0.188983	2.93704e-13	down	Tfh1_CCR7neg
IFI27L2	0.769843	3.12308e-13	up	Tfh1_CCR7neg
RAP1B	0.43152	4.24067e-13	up	Tfh1_CCR7neg
GNAS	0.22174	4.31074e-13	up	Tfh1_CCR7neg
MYC	-0.754455	6.33127e-13	down	Tfh1_CCR7neg
TBC1D4	-0.683041	7.40978e-13	down	Tfh1_CCR7neg
CERS6	-1.18084	8.65147e-13	down	Tfh1_CCR7neg
ITGAL	0.692747	9.45823e-13	up	Tfh1_CCR7neg
C16orf54	-0.506645	1.15e-12	down	Tfh1_CCR7neg
GGA2	1.06072	1.15327e-12	up	Tfh1_CCR7neg
ABLIM1	-0.467645	1.20818e-12	down	Tfh1_CCR7neg
SNX6	-0.385406	1.27779e-12	down	Tfh1_CCR7neg
JAK3	-0.591055	1.28216e-12	down	Tfh1_CCR7neg
TENT5C	0.390342	1.4673e-12	up	Tfh1_CCR7neg
ADD3	-0.307501	2.52328e-12	down	Tfh1_CCR7neg
JUNB	-0.161987	2.54501e-12	down	Tfh1_CCR7neg
MT-ND6	0.40422	2.86076e-12	up	Tfh1_CCR7neg
RALGAPA1	0.670307	3.00631e-12	up	Tfh1_CCR7neg
PCBP1	-0.257832	3.20926e-12	down	Tfh1_CCR7neg
TSPYL1	-0.421379	3.57077e-12	down	Tfh1_CCR7neg
EIF4B	-0.248883	4.39828e-12	down	Tfh1_CCR7neg
LINS1	-0.868829	4.47415e-12	down	Tfh1_CCR7neg
OAZ1	0.252183	4.49466e-12	up	Tfh1_CCR7neg
COMMD6	-0.189175	5.02697e-12	down	Tfh1_CCR7neg
ICAM2	-0.489474	5.1221e-12	down	Tfh1_CCR7neg
MAGEH1	-1.14495	5.18649e-12	down	Tfh1_CCR7neg
RPL31	-0.131125	5.70897e-12	down	Tfh1_CCR7neg
DRAP1	0.386405	6.00406e-12	up	Tfh1_CCR7neg
AP3M2	-0.581282	6.01331e-12	down	Tfh1_CCR7neg
PSME1	0.256079	7.67131e-12	up	Tfh1_CCR7neg
ICOS	-0.521654	8.15423e-12	down	Tfh1_CCR7neg
STOM	0.687138	1.00587e-11	up	Tfh1_CCR7neg
EVL	-0.214769	1.26032e-11	down	Tfh1_CCR7neg
SOD2	-0.440131	1.59062e-11	down	Tfh1_CCR7neg
PYHIN1	0.579595	1.80705e-11	up	Tfh1_CCR7neg
TIMP1	-0.511758	1.85615e-11	down	Tfh1_CCR7neg
TERF2IP	0.382032	2.19025e-11	up	Tfh1_CCR7neg
TSEN54	0.904334	3.01488e-11	up	Tfh1_CCR7neg
ADSL	-0.500017	3.03924e-11	down	Tfh1_CCR7neg
EIF3L	-0.2491	3.08779e-11	down	Tfh1_CCR7neg
ZBP1	1.0191	3.71663e-11	up	Tfh1_CCR7neg
JAK1	0.266215	3.88683e-11	up	Tfh1_CCR7neg
RAB3GAP1	-0.755241	4.24194e-11	down	Tfh1_CCR7neg
RPS4Y1	-0.142774	4.3127e-11	down	Tfh1_CCR7neg
SEC61B	0.430783	4.91671e-11	up	Tfh1_CCR7neg
AC243960.1	-0.535986	5.06406e-11	down	Tfh1_CCR7neg
ZC3H12D	-0.921179	6.51686e-11	down	Tfh1_CCR7neg
CHST11	0.620632	8.26417e-11	up	Tfh1_CCR7neg
DEAF1	-0.72085	8.29057e-11	down	Tfh1_CCR7neg
GPRIN3	-0.575872	1.03394e-10	down	Tfh1_CCR7neg
PTPRJ	0.823227	1.0467e-10	up	Tfh1_CCR7neg
OXNAD1	-0.477967	1.11262e-10	down	Tfh1_CCR7neg
MAP1LC3B	0.44389	1.18264e-10	up	Tfh1_CCR7neg
IFITM2	-0.187861	1.4566e-10	down	Tfh1_CCR7neg
HSPA8	-0.171262	1.4628e-10	down	Tfh1_CCR7neg
PLAC8	-0.46994	1.6286e-10	down	Tfh1_CCR7neg
CSRNP1	0.353114	1.65308e-10	up	Tfh1_CCR7neg
LCP1	0.336524	1.67648e-10	up	Tfh1_CCR7neg
PDIA3	0.341386	1.85771e-10	up	Tfh1_CCR7neg
TMEM109	0.730234	1.86657e-10	up	Tfh1_CCR7neg
EIF2S3	-0.342033	2.82919e-10	down	Tfh1_CCR7neg
KLF10	0.67356	3.14515e-10	up	Tfh1_CCR7neg
RSL1D1	-0.280954	3.3703e-10	down	Tfh1_CCR7neg
HSPB1	-0.331997	3.537e-10	down	Tfh1_CCR7neg
ATP2B1-AS1	-0.716131	4.37999e-10	down	Tfh1_CCR7neg
CORO1B	-0.29784	4.45588e-10	down	Tfh1_CCR7neg
RHOB	1.14621	4.46537e-10	up	Tfh1_CCR7neg
BCL2	-0.456785	5.14184e-10	down	Tfh1_CCR7neg
TOX	0.821941	5.29281e-10	up	Tfh1_CCR7neg
MSN	0.455838	5.3223e-10	up	Tfh1_CCR7neg
GRASP	-1.02519	5.59442e-10	down	Tfh1_CCR7neg
IFNGR1	0.915302	5.75963e-10	up	Tfh1_CCR7neg
SESN3	-0.581462	6.43943e-10	down	Tfh1_CCR7neg
RGS16	1.094	6.95352e-10	up	Tfh1_CCR7neg
FABP5	0.869762	6.96673e-10	up	Tfh1_CCR7neg
LDHA	0.377162	7.05721e-10	up	Tfh1_CCR7neg
FBXL3	-0.581083	7.47411e-10	down	Tfh1_CCR7neg
ABHD17A	0.39967	7.59588e-10	up	Tfh1_CCR7neg
TNFRSF25	-0.557362	8.94339e-10	down	Tfh1_CCR7neg
RILPL2	-0.363845	1.04049e-09	down	Tfh1_CCR7neg
MGAT4A	-0.287062	1.09475e-09	down	Tfh1_CCR7neg
ANTKMT	0.898081	1.11583e-09	up	Tfh1_CCR7neg
TRMT112	0.411965	1.1575e-09	up	Tfh1_CCR7neg
GOLGA7	-0.41119	1.4494e-09	down	Tfh1_CCR7neg
HIST1H1E	0.659664	1.54703e-09	up	Tfh1_CCR7neg
PPP3CA	0.896668	1.5777e-09	up	Tfh1_CCR7neg
GALM	0.79999	1.6802e-09	up	Tfh1_CCR7neg
TNFRSF1B	0.604503	1.74103e-09	up	Tfh1_CCR7neg
CBLB	0.649626	1.74412e-09	up	Tfh1_CCR7neg
TAP1	0.627615	1.7585e-09	up	Tfh1_CCR7neg
EZR	0.30205	1.76378e-09	up	Tfh1_CCR7neg
ARF1	0.262266	1.79982e-09	up	Tfh1_CCR7neg
SCML4	-0.578046	1.85716e-09	down	Tfh1_CCR7neg
MAPKAPK2	0.801475	2.22021e-09	up	Tfh1_CCR7neg
LINC00402	-0.486866	2.6639e-09	down	Tfh1_CCR7neg
NSD3	-0.298332	2.86714e-09	down	Tfh1_CCR7neg
CFL1	0.218569	3.97072e-09	up	Tfh1_CCR7neg
FBXL16	-0.960312	3.98888e-09	down	Tfh1_CCR7neg
MAP3K4	-0.765502	4.46824e-09	down	Tfh1_CCR7neg
SNHG29	-0.190271	5.77497e-09	down	Tfh1_CCR7neg
ANP32B	-0.2309	6.37907e-09	down	Tfh1_CCR7neg
SH3YL1	-0.44807	6.61864e-09	down	Tfh1_CCR7neg
AKNA	0.625398	6.78751e-09	up	Tfh1_CCR7neg
MFSD10	0.709276	6.82387e-09	up	Tfh1_CCR7neg
FBLN7	-0.755562	6.89869e-09	down	Tfh1_CCR7neg
RNF213	0.420999	1.02031e-08	up	Tfh1_CCR7neg
BBC3	0.880666	1.10393e-08	up	Tfh1_CCR7neg
HSPA5	0.32528	1.16743e-08	up	Tfh1_CCR7neg
LY6E	0.266657	1.22063e-08	up	Tfh1_CCR7neg
PSIP1	-0.265322	1.31818e-08	down	Tfh1_CCR7neg
MIB2	0.845348	1.60562e-08	up	Tfh1_CCR7neg
PPP1R16B	0.846336	1.80177e-08	up	Tfh1_CCR7neg
ZFAS1	-0.192967	1.81142e-08	down	Tfh1_CCR7neg
ESD	-0.458781	1.85077e-08	down	Tfh1_CCR7neg
ESYT2	-0.423127	2.04404e-08	down	Tfh1_CCR7neg
CDKN1B	-0.257214	2.44168e-08	down	Tfh1_CCR7neg
CD226	-0.765088	2.48682e-08	down	Tfh1_CCR7neg
IMPDH2	-0.491817	3.00125e-08	down	Tfh1_CCR7neg
MT-ND4	0.214138	3.30562e-08	up	Tfh1_CCR7neg
SPOCK2	-0.241143	3.35739e-08	down	Tfh1_CCR7neg
DDX21	-0.264213	3.58547e-08	down	Tfh1_CCR7neg
PTP4A2	0.286305	3.8153e-08	up	Tfh1_CCR7neg
MYL6	0.279902	3.85734e-08	up	Tfh1_CCR7neg
TLE5	-0.14347	4.33309e-08	down	Tfh1_CCR7neg
EPHX2	-0.715863	4.33813e-08	down	Tfh1_CCR7neg
TIPARP	0.549188	6.65981e-08	up	Tfh1_CCR7neg
FOSL2	0.956715	7.57373e-08	up	Tfh1_CCR7neg
RAB5C	0.422376	9.78837e-08	up	Tfh1_CCR7neg
YWHAH	-0.618122	1.0784e-07	down	Tfh1_CCR7neg
DDX5	-0.132959	1.58827e-07	down	Tfh1_CCR7neg
CCNI	-0.167945	1.61998e-07	down	Tfh1_CCR7neg
ELOB	0.24545	1.96314e-07	up	Tfh1_CCR7neg
CASP4	0.58671	2.04061e-07	up	Tfh1_CCR7neg
CD63	0.719397	2.15495e-07	up	Tfh1_CCR7neg
IFNAR1	-0.399577	2.19982e-07	down	Tfh1_CCR7neg
MAML2	-0.362876	2.40426e-07	down	Tfh1_CCR7neg
MED13L	-0.494523	2.85252e-07	down	Tfh1_CCR7neg
CKLF	0.543935	2.96215e-07	up	Tfh1_CCR7neg
BEX4	-0.553075	2.98511e-07	down	Tfh1_CCR7neg
PKM	-0.25281	3.22758e-07	down	Tfh1_CCR7neg
PTPRE	0.957659	3.34803e-07	up	Tfh1_CCR7neg
CHCHD2	0.205496	3.4124e-07	up	Tfh1_CCR7neg
ATG2A	0.926095	3.62179e-07	up	Tfh1_CCR7neg
ZBTB38	0.55015	3.76232e-07	up	Tfh1_CCR7neg
AL138963.4	-0.40679	3.87895e-07	down	Tfh1_CCR7neg
CD247	0.346253	3.91261e-07	up	Tfh1_CCR7neg
NME2	-0.218811	3.96364e-07	down	Tfh1_CCR7neg
JMY	-0.381486	4.02683e-07	down	Tfh1_CCR7neg
BCL3	-0.486776	4.06655e-07	down	Tfh1_CCR7neg
SATB1	-0.483747	5.84935e-07	down	Tfh1_CCR7neg
CA5B	-0.396838	5.93017e-07	down	Tfh1_CCR7neg
B4GALT1	0.665212	6.33069e-07	up	Tfh1_CCR7neg
EFCAB2	-0.895051	6.63837e-07	down	Tfh1_CCR7neg
PDE3B	-0.322092	6.83884e-07	down	Tfh1_CCR7neg
PSME4	0.737505	7.82007e-07	up	Tfh1_CCR7neg
P2RY8	0.375697	8.13081e-07	up	Tfh1_CCR7neg
PPP1CC	-0.263059	9.51221e-07	down	Tfh1_CCR7neg
ARHGAP5	-0.640987	1.01056e-06	down	Tfh1_CCR7neg
CEP78	1.01086	1.05783e-06	up	Tfh1_CCR7neg
LRRC8D	-0.796823	1.08693e-06	down	Tfh1_CCR7neg
PLEKHB1	-0.742596	1.09281e-06	down	Tfh1_CCR7neg
CALM2	0.229948	1.2787e-06	up	Tfh1_CCR7neg
FAM117B	-0.567003	1.30875e-06	down	Tfh1_CCR7neg
ZC3H12A	0.720201	1.35488e-06	up	Tfh1_CCR7neg
HSPB11	0.569032	1.39796e-06	up	Tfh1_CCR7neg
MT-ATP8	0.283472	1.40799e-06	up	Tfh1_CCR7neg
PDE4DIP	-0.578374	1.48582e-06	down	Tfh1_CCR7neg
RBM38	0.301312	1.49409e-06	up	Tfh1_CCR7neg
LGALS9	-0.64711	1.62634e-06	down	Tfh1_CCR7neg
UTRN	0.509395	1.93467e-06	up	Tfh1_CCR7neg
WDR83OS	0.366661	2.32007e-06	up	Tfh1_CCR7neg
TLN1	0.499226	2.4151e-06	up	Tfh1_CCR7neg
AC008555.4	-0.43707	2.44547e-06	down	Tfh1_CCR7neg
MDFIC	-0.414691	2.66982e-06	down	Tfh1_CCR7neg
BAX	0.405818	2.77677e-06	up	Tfh1_CCR7neg
MIDN	0.604458	2.80289e-06	up	Tfh1_CCR7neg
USP3	-0.25976	2.88411e-06	down	Tfh1_CCR7neg
STX16	-0.441652	3.15932e-06	down	Tfh1_CCR7neg
AHNAK	0.345785	3.36021e-06	up	Tfh1_CCR7neg
FLNA	0.419454	3.92112e-06	up	Tfh1_CCR7neg
PPT1	-0.431666	3.9247e-06	down	Tfh1_CCR7neg
ATXN1	0.647165	3.94993e-06	up	Tfh1_CCR7neg
BSG	0.378657	4.01491e-06	up	Tfh1_CCR7neg
SNX10	0.984536	4.23457e-06	up	Tfh1_CCR7neg
DENND10	-0.51633	4.61875e-06	down	Tfh1_CCR7neg
TLK1	-0.246337	4.65116e-06	down	Tfh1_CCR7neg
CCDC107	0.622749	4.66323e-06	up	Tfh1_CCR7neg
MXD4	0.621835	4.67635e-06	up	Tfh1_CCR7neg
FYN	0.262423	5.47542e-06	up	Tfh1_CCR7neg
VSIG1	-0.705888	5.8024e-06	down	Tfh1_CCR7neg
FOXN3	0.566678	6.14135e-06	up	Tfh1_CCR7neg
ADGRE5	0.511383	6.24806e-06	up	Tfh1_CCR7neg
ARL4A	-0.349438	6.26224e-06	down	Tfh1_CCR7neg
MX2	-0.707812	7.10278e-06	down	Tfh1_CCR7neg
CCND2	-0.372822	7.34567e-06	down	Tfh1_CCR7neg
CFAP36	-0.490264	7.97743e-06	down	Tfh1_CCR7neg
RASGRP2	-0.282622	8.13222e-06	down	Tfh1_CCR7neg
THEM4	-0.391646	8.13923e-06	down	Tfh1_CCR7neg
TRADD	-0.278746	8.69612e-06	down	Tfh1_CCR7neg
ST13	-0.229266	8.78096e-06	down	Tfh1_CCR7neg
ITGA4	-0.316658	8.81665e-06	down	Tfh1_CCR7neg
RNF138	-0.341365	9.38507e-06	down	Tfh1_CCR7neg
TMEM243	-0.2706	9.44646e-06	down	Tfh1_CCR7neg
TMA7	0.15442	9.78973e-06	up	Tfh1_CCR7neg
ADI1	-0.475901	9.92239e-06	down	Tfh1_CCR7neg
SSBP2	-0.526645	1.03672e-05	down	Tfh1_CCR7neg
CAPN2	0.447969	1.04572e-05	up	Tfh1_CCR7neg
TMEM65	-0.620484	1.07292e-05	down	Tfh1_CCR7neg
CYTH1	-0.235441	1.10644e-05	down	Tfh1_CCR7neg
LINC01215	-0.619801	1.12243e-05	down	Tfh1_CCR7neg
BCL11B	-0.249757	1.15117e-05	down	Tfh1_CCR7neg
IL2RG	0.19108	1.19758e-05	up	Tfh1_CCR7neg
B3GNT2	0.587505	1.2229e-05	up	Tfh1_CCR7neg
VPS37B	0.673521	1.29699e-05	up	Tfh1_CCR7neg
NDE1	-0.451521	1.37419e-05	down	Tfh1_CCR7neg
IVNS1ABP	-0.363119	1.42821e-05	down	Tfh1_CCR7neg
TMEM170A	0.582461	1.43437e-05	up	Tfh1_CCR7neg
SMS	0.596058	1.57362e-05	up	Tfh1_CCR7neg
GBP4	0.612536	1.59886e-05	up	Tfh1_CCR7neg
SLC9A3R1	0.395568	1.65403e-05	up	Tfh1_CCR7neg
MAP2K3	0.714345	1.66368e-05	up	Tfh1_CCR7neg
HSP90B1	0.277743	1.68134e-05	up	Tfh1_CCR7neg
BTG3	0.517567	1.84035e-05	up	Tfh1_CCR7neg
PNISR	-0.226264	1.91085e-05	down	Tfh1_CCR7neg
COX8A	0.244251	1.96804e-05	up	Tfh1_CCR7neg
SLC7A6	-0.638021	1.98237e-05	down	Tfh1_CCR7neg
CHD7	-0.562451	2.05574e-05	down	Tfh1_CCR7neg
NELFCD	0.649832	2.15809e-05	up	Tfh1_CCR7neg
HECA	-0.312317	2.40067e-05	down	Tfh1_CCR7neg
OTULIN	0.703359	2.52926e-05	up	Tfh1_CCR7neg
BEX2	-0.300854	2.54733e-05	down	Tfh1_CCR7neg
TCP11L2	-0.403111	2.59448e-05	down	Tfh1_CCR7neg
SIK3	0.527993	2.83303e-05	up	Tfh1_CCR7neg
ITM2C	0.888881	2.97502e-05	up	Tfh1_CCR7neg
ITGAE	0.658193	3.16816e-05	up	Tfh1_CCR7neg
LINC01550	-0.591641	3.18917e-05	down	Tfh1_CCR7neg
RNF167	0.465866	3.35667e-05	up	Tfh1_CCR7neg
COMTD1	-0.659317	3.42157e-05	down	Tfh1_CCR7neg
USP46	-0.876709	3.52337e-05	down	Tfh1_CCR7neg
C5orf56	0.575791	3.92253e-05	up	Tfh1_CCR7neg
CEBPB	0.641513	4.26607e-05	up	Tfh1_CCR7neg
FLI1	-0.311066	4.36591e-05	down	Tfh1_CCR7neg
CELF2	-0.215821	4.48793e-05	down	Tfh1_CCR7neg
S1PR1	-0.246702	4.5335e-05	down	Tfh1_CCR7neg
HNRNPDL	-0.131513	4.70267e-05	down	Tfh1_CCR7neg
P2RY10	-0.390283	4.9498e-05	down	Tfh1_CCR7neg
TMEM18	-0.551549	5.01505e-05	down	Tfh1_CCR7neg
CDC42EP3	0.645209	5.53439e-05	up	Tfh1_CCR7neg
CISD3	0.685134	5.61193e-05	up	Tfh1_CCR7neg
AC044849.1	0.713119	5.62229e-05	up	Tfh1_CCR7neg
RPS26	0.136813	5.98073e-05	up	Tfh1_CCR7neg
SAMHD1	-0.25791	6.29028e-05	down	Tfh1_CCR7neg
R3HDM4	-0.268335	6.35354e-05	down	Tfh1_CCR7neg
DDOST	0.363265	6.35371e-05	up	Tfh1_CCR7neg
PTPN7	0.593778	6.3889e-05	up	Tfh1_CCR7neg
TMEM263	-0.557453	6.45826e-05	down	Tfh1_CCR7neg
MSL3	-0.457766	6.48521e-05	down	Tfh1_CCR7neg
FDFT1	-0.338509	6.50712e-05	down	Tfh1_CCR7neg
PSMB8	0.404073	7.38478e-05	up	Tfh1_CCR7neg
CDC37	0.279433	7.9941e-05	up	Tfh1_CCR7neg
CNBD2	0.814522	8.1349e-05	up	Tfh1_CCR7neg
NDUFA1	0.254265	8.65421e-05	up	Tfh1_CCR7neg
AC073111.4	-0.712469	8.79249e-05	down	Tfh1_CCR7neg
GABARAPL1	-0.361511	9.73906e-05	down	Tfh1_CCR7neg
TMED9	0.458746	9.74879e-05	up	Tfh1_CCR7neg
CNIH4	-0.443809	0.000102586	down	Tfh1_CCR7neg
CEACAM21	-0.832743	0.000103211	down	Tfh1_CCR7neg
IDI1	0.418893	0.0001046	up	Tfh1_CCR7neg
CCDC167	0.506525	0.00010999	up	Tfh1_CCR7neg
TNRC6B	-0.215914	0.000110077	down	Tfh1_CCR7neg
TRAK2	-0.554008	0.00011251	down	Tfh1_CCR7neg
RFTN1	0.659871	0.000113911	up	Tfh1_CCR7neg
KRTCAP2	0.218707	0.000114132	up	Tfh1_CCR7neg
TXNIP	-0.120479	0.000127683	down	Tfh1_CCR7neg
STX2	-0.490144	0.000143251	down	Tfh1_CCR7neg
AP1S2	-0.515931	0.00014977	down	Tfh1_CCR7neg
SIRPG	-0.343501	0.000157075	down	Tfh1_CCR7neg
CEP68	-0.483687	0.000181042	down	Tfh1_CCR7neg
SEPTIN9	-0.177284	0.000182417	down	Tfh1_CCR7neg
NCK1	0.601405	0.000187286	up	Tfh1_CCR7neg
PBXIP1	-0.224699	0.000210885	down	Tfh1_CCR7neg
ID1	0.540855	0.000218554	up	Tfh1_CCR7neg
PARVG	0.544913	0.000222799	up	Tfh1_CCR7neg
LDLRAD4	-0.738798	0.000235631	down	Tfh1_CCR7neg
NECAP2	-0.257592	0.000236924	down	Tfh1_CCR7neg
UQCR11	0.202606	0.000238005	up	Tfh1_CCR7neg
CRBN	-0.296443	0.000240383	down	Tfh1_CCR7neg
TPR	-0.297816	0.000253997	down	Tfh1_CCR7neg
ARHGAP35	0.716939	0.000258668	up	Tfh1_CCR7neg
ETFRF1	-0.629195	0.000261979	down	Tfh1_CCR7neg
AHR	-0.461759	0.0002624	down	Tfh1_CCR7neg
STN1	-0.486353	0.000275317	down	Tfh1_CCR7neg
DUSP16	-0.59294	0.000278742	down	Tfh1_CCR7neg
BTG2	0.272589	0.000285213	up	Tfh1_CCR7neg
ARHGEF3	-0.386336	0.000321812	down	Tfh1_CCR7neg
SGTB	-0.329394	0.000326279	down	Tfh1_CCR7neg
ODF2L	-0.357079	0.000332688	down	Tfh1_CCR7neg
LSR	-0.406103	0.000334176	down	Tfh1_CCR7neg
ATP6V1G1	0.169408	0.000339642	up	Tfh1_CCR7neg
TBPL1	0.722102	0.000342321	up	Tfh1_CCR7neg
CFAP20	-0.473648	0.000342864	down	Tfh1_CCR7neg
YBX1	-0.123805	0.000352098	down	Tfh1_CCR7neg
ZNF331	-0.283293	0.000378406	down	Tfh1_CCR7neg
CNN2	0.223558	0.000382301	up	Tfh1_CCR7neg
UXT	-0.166137	0.000421906	down	Tfh1_CCR7neg
AL118516.1	0.442087	0.000441622	up	Tfh1_CCR7neg
GNAI2	0.192521	0.000526712	up	Tfh1_CCR7neg
SNHG5	-0.209489	0.000530958	down	Tfh1_CCR7neg
OXA1L	-0.23375	0.000584543	down	Tfh1_CCR7neg
PPP1CB	-0.35023	0.000598304	down	Tfh1_CCR7neg
FAAH2	-0.342102	0.000605514	down	Tfh1_CCR7neg
CASP1	0.624035	0.000652484	up	Tfh1_CCR7neg
IMPDH1	-0.52739	0.000664333	down	Tfh1_CCR7neg
ARHGAP25	0.56036	0.000676107	up	Tfh1_CCR7neg
SASH3	0.541039	0.000716763	up	Tfh1_CCR7neg
ZFP36L2	0.13143	0.000749118	up	Tfh1_CCR7neg
TRAPPC10	0.49572	0.000766556	up	Tfh1_CCR7neg
CASP8AP2	-0.380363	0.000858838	down	Tfh1_CCR7neg
FBXO32	0.726356	0.000886405	up	Tfh1_CCR7neg
CCNH	0.380075	0.000946652	up	Tfh1_CCR7neg
ITGA6	-0.366601	0.00097065	down	Tfh1_CCR7neg
VCP	0.324752	0.000972914	up	Tfh1_CCR7neg
DCK	-0.36626	0.000987971	down	Tfh1_CCR7neg
SUSD3	-0.354095	0.000997809	down	Tfh1_CCR7neg
ATP5PD	-0.193483	0.00102709	down	Tfh1_CCR7neg
NFRKB	-0.52212	0.00103934	down	Tfh1_CCR7neg
BCR	0.853021	0.00105869	up	Tfh1_CCR7neg
ATP5F1E	0.143934	0.00107611	up	Tfh1_CCR7neg
CRLF3	-0.351084	0.00108236	down	Tfh1_CCR7neg
AP2S1	0.420988	0.00108783	up	Tfh1_CCR7neg
SMYD2	-0.482701	0.00110352	down	Tfh1_CCR7neg
ATP5F1B	0.25816	0.00110464	up	Tfh1_CCR7neg
FAM160B1	0.495907	0.00113344	up	Tfh1_CCR7neg
ZNF131	-0.275326	0.00115098	down	Tfh1_CCR7neg
PHTF2	-0.416835	0.0012028	down	Tfh1_CCR7neg
PRKCH	0.318261	0.00145889	up	Tfh1_CCR7neg
NDUFB8	0.228491	0.00152648	up	Tfh1_CCR7neg
HMGB1	0.157978	0.0015986	up	Tfh1_CCR7neg
AC119396.1	-0.295372	0.00167582	down	Tfh1_CCR7neg
PHACTR2	0.555111	0.00171201	up	Tfh1_CCR7neg
COX7C	-0.107486	0.00171462	down	Tfh1_CCR7neg
MYO1G	0.498232	0.00176087	up	Tfh1_CCR7neg
MAX	-0.261949	0.00182199	down	Tfh1_CCR7neg
CRYBG1	-0.344848	0.0018779	down	Tfh1_CCR7neg
ATP2B4	0.592162	0.00189419	up	Tfh1_CCR7neg
SELENOK	0.232524	0.00195191	up	Tfh1_CCR7neg
CRY1	-0.468574	0.00197355	down	Tfh1_CCR7neg
TMEM160	0.401776	0.00198957	up	Tfh1_CCR7neg
CMPK1	-0.185482	0.00204757	down	Tfh1_CCR7neg
CMTM7	-0.276327	0.00220087	down	Tfh1_CCR7neg
IGFLR1	-0.284639	0.00227603	down	Tfh1_CCR7neg
CNST	-0.223713	0.00232379	down	Tfh1_CCR7neg
TMEM106B	-0.443185	0.00256319	down	Tfh1_CCR7neg
NOLC1	-0.376666	0.00258351	down	Tfh1_CCR7neg
IPCEF1	-0.34493	0.00267134	down	Tfh1_CCR7neg
ACOT9	0.774503	0.00301088	up	Tfh1_CCR7neg
EVI2B	-0.162539	0.00301131	down	Tfh1_CCR7neg
PABPC4	-0.288775	0.00309826	down	Tfh1_CCR7neg
NUP58	-0.325254	0.00311056	down	Tfh1_CCR7neg
NOL7	-0.188958	0.00324283	down	Tfh1_CCR7neg
ASMTL	0.576287	0.00327433	up	Tfh1_CCR7neg
GNB5	-0.574976	0.0034219	down	Tfh1_CCR7neg
PTK2B	0.61074	0.00344299	up	Tfh1_CCR7neg
MPRIP	-0.477838	0.00350209	down	Tfh1_CCR7neg
CD37	-0.109494	0.00358453	down	Tfh1_CCR7neg
C12orf65	-0.477895	0.00363392	down	Tfh1_CCR7neg
TNFRSF10A	-0.443227	0.00364981	down	Tfh1_CCR7neg
COMMD4	0.699813	0.00374593	up	Tfh1_CCR7neg
COX5B	0.18967	0.00378049	up	Tfh1_CCR7neg
FKBP8	0.227262	0.00397484	up	Tfh1_CCR7neg
APEX1	-0.228356	0.00399093	down	Tfh1_CCR7neg
DNAJA1	0.3168	0.00453124	up	Tfh1_CCR7neg
EIF5A	-0.14273	0.00466697	down	Tfh1_CCR7neg
KLF6	0.200141	0.00476117	up	Tfh1_CCR7neg
DCXR	-0.244672	0.00479005	down	Tfh1_CCR7neg
ZC3HAV1	-0.239923	0.00501965	down	Tfh1_CCR7neg
MFF	-0.275911	0.00511457	down	Tfh1_CCR7neg
EIF3H	-0.136806	0.0052152	down	Tfh1_CCR7neg
CD28	-0.252261	0.00521729	down	Tfh1_CCR7neg
SINHCAF	-0.293166	0.00544697	down	Tfh1_CCR7neg
LTA4H	-0.31381	0.00556355	down	Tfh1_CCR7neg
CHCHD10	-0.237995	0.00559572	down	Tfh1_CCR7neg
UBE2R2	-0.271081	0.00591006	down	Tfh1_CCR7neg
MGAT5	-0.565344	0.0059399	down	Tfh1_CCR7neg
SESN1	-0.803918	0.00597391	down	Tfh1_CCR7neg
TNFSF8	-0.281202	0.0060217	down	Tfh1_CCR7neg
H2AFX	0.591952	0.00604294	up	Tfh1_CCR7neg
POMP	0.351645	0.00613088	up	Tfh1_CCR7neg
NDUFA13	0.173708	0.00642846	up	Tfh1_CCR7neg
SF3B5	0.2596	0.00653478	up	Tfh1_CCR7neg
DGKZ	0.445913	0.00688733	up	Tfh1_CCR7neg
GATA3	0.433847	0.00710557	up	Tfh1_CCR7neg
CRTC3	-0.399166	0.00723343	down	Tfh1_CCR7neg
XRN2	-0.248265	0.00737562	down	Tfh1_CCR7neg
ANXA2	0.385047	0.00756095	up	Tfh1_CCR7neg
NCOA7	-0.297611	0.0075737	down	Tfh1_CCR7neg
ZNF217	0.56755	0.00765348	up	Tfh1_CCR7neg
TXNDC17	0.531457	0.00796933	up	Tfh1_CCR7neg
YEATS4	-0.413622	0.00811665	down	Tfh1_CCR7neg
IL7R	-0.107226	0.0081626	down	Tfh1_CCR7neg
NDUFV2	-0.205138	0.00846245	down	Tfh1_CCR7neg
RBL2	-0.208269	0.00894197	down	Tfh1_CCR7neg
IKZF1	-0.185693	0.00928883	down	Tfh1_CCR7neg
PTDSS1	-0.287961	0.00950452	down	Tfh1_CCR7neg
ZYX	-0.201914	0.00958137	down	Tfh1_CCR7neg
DNAJA2	-0.222611	0.0097989	down	Tfh1_CCR7neg
CYTOR	1.76395	0	up	Tfh1_CCR7pos
JPT1	1.60848	0	up	Tfh1_CCR7pos
UCP2	1.37723	0	up	Tfh1_CCR7pos
HLA-DRB1	2.79572	0	up	Tfh1_CCR7pos
HLA-DRA	3.66311	0	up	Tfh1_CCR7pos
MIR4435-2HG	2.37479	0	up	Tfh1_CCR7pos
ADA	1.80414	0	up	Tfh1_CCR7pos
CXCR3	1.90595	0	up	Tfh1_CCR7pos
MYL6B	2.69602	0	up	Tfh1_CCR7pos
MT1E	2.83242	0	up	Tfh1_CCR7pos
AC004585.1	2.35539	0	up	Tfh1_CCR7pos
IGFBP4	2.84636	0	up	Tfh1_CCR7pos
CD38	2.90646	0	up	Tfh1_CCR7pos
HLA-DRB5	3.01263	0	up	Tfh1_CCR7pos
CNN2	1.02118	0	up	Tfh1_CCR7pos
CD74	1.40134	0	up	Tfh1_CCR7pos
PCLAF	5.23137	0	up	Tfh1_CCR7pos
ARPC1B	0.990479	0	up	Tfh1_CCR7pos
COTL1	1.06145	0	up	Tfh1_CCR7pos
ARPC2	0.912374	0	up	Tfh1_CCR7pos
MKI67	5.7962	0	up	Tfh1_CCR7pos
MYL6	1.00843	0	up	Tfh1_CCR7pos
CORO1A	0.950964	0	up	Tfh1_CCR7pos
H3F3A	0.749791	0	up	Tfh1_CCR7pos
GAPDH	1.27792	0	up	Tfh1_CCR7pos
ACTG1	1.43048	0	up	Tfh1_CCR7pos
CFL1	0.830154	0	up	Tfh1_CCR7pos
ARHGDIB	0.720783	0	up	Tfh1_CCR7pos
CD52	0.851404	0	up	Tfh1_CCR7pos
PFN1	1.08669	0	up	Tfh1_CCR7pos
TMSB10	0.594981	0	up	Tfh1_CCR7pos
ACTB	1.07283	0	up	Tfh1_CCR7pos
TMSB4X	0.732806	0	up	Tfh1_CCR7pos
MT-CO1	0.672135	0	up	Tfh1_CCR7pos
NDUFA12	1.31412	5.59009e-297	up	Tfh1_CCR7pos
NOSIP	1.17818	4.80839e-296	up	Tfh1_CCR7pos
SLC25A5	1.10781	6.49605e-296	up	Tfh1_CCR7pos
GBP2	1.49449	6.62678e-296	up	Tfh1_CCR7pos
MXD4	1.4622	1.83039e-278	up	Tfh1_CCR7pos
HLA-DQB1	2.31343	5.44861e-278	up	Tfh1_CCR7pos
ARPC3	0.773165	4.29778e-276	up	Tfh1_CCR7pos
COX5A	1.17247	1.19201e-272	up	Tfh1_CCR7pos
LIMD2	0.753028	2.06467e-271	up	Tfh1_CCR7pos
CAPZB	0.839538	7.28704e-268	up	Tfh1_CCR7pos
PPP1CA	1.07471	8.08884e-265	up	Tfh1_CCR7pos
PPIA	0.792025	7.88e-262	up	Tfh1_CCR7pos
RAC2	0.750089	5.42784e-260	up	Tfh1_CCR7pos
MT2A	1.37388	3.74431e-258	up	Tfh1_CCR7pos
GMFG	0.699349	6.23205e-256	up	Tfh1_CCR7pos
CENPF	3.01272	1.42415e-253	up	Tfh1_CCR7pos
LGALS9	1.45916	1.40728e-251	up	Tfh1_CCR7pos
IDH2	1.36588	2.50346e-246	up	Tfh1_CCR7pos
CARHSP1	1.47691	1.21409e-236	up	Tfh1_CCR7pos
CDCA7	2.1434	1.21797e-236	up	Tfh1_CCR7pos
SERF2	0.563885	1.35646e-236	up	Tfh1_CCR7pos
AP2S1	1.25526	2.52084e-227	up	Tfh1_CCR7pos
DUSP4	1.79234	1.31984e-225	up	Tfh1_CCR7pos
SH3BGRL3	0.545254	7.13158e-223	up	Tfh1_CCR7pos
CLIC1	1.10002	9.89223e-221	up	Tfh1_CCR7pos
TOP2A	2.71601	8.94203e-213	up	Tfh1_CCR7pos
ATP5F1E	0.50613	2.34485e-212	up	Tfh1_CCR7pos
UBE2L6	1.14385	5.10017e-212	up	Tfh1_CCR7pos
PRDX3	1.58467	2.8947e-209	up	Tfh1_CCR7pos
TRIB2	1.27009	1.19379e-206	up	Tfh1_CCR7pos
PSMA4	1.24893	2.00068e-204	up	Tfh1_CCR7pos
HIST1H1C	1.27186	4.39178e-204	up	Tfh1_CCR7pos
TIMM8B	1.40224	1.80826e-202	up	Tfh1_CCR7pos
EZH2	1.87433	2.58764e-201	up	Tfh1_CCR7pos
MRPL10	1.19293	7.74068e-201	up	Tfh1_CCR7pos
BRK1	1.04096	5.69183e-199	up	Tfh1_CCR7pos
SUB1	0.692302	9.61171e-197	up	Tfh1_CCR7pos
TOX2	1.88393	1.52186e-196	up	Tfh1_CCR7pos
PSMA5	1.26133	8.14506e-196	up	Tfh1_CCR7pos
IL32	0.888289	1.08721e-195	up	Tfh1_CCR7pos
ARPC5	1.12581	2.13797e-194	up	Tfh1_CCR7pos
PSME2	0.965469	3.55176e-194	up	Tfh1_CCR7pos
ADSL	1.08098	1.98153e-193	up	Tfh1_CCR7pos
HMGB1	0.661552	8.19163e-192	up	Tfh1_CCR7pos
PPP1R18	1.07147	9.41557e-191	up	Tfh1_CCR7pos
SHMT2	1.19624	3.04643e-188	up	Tfh1_CCR7pos
GYPC	0.79437	4.1147e-188	up	Tfh1_CCR7pos
GBP1	1.48899	1.62471e-186	up	Tfh1_CCR7pos
HIST1H1B	3.29136	8.52601e-186	up	Tfh1_CCR7pos
ATP5F1B	0.835554	5.04245e-185	up	Tfh1_CCR7pos
LINC00892	1.49015	7.81704e-185	up	Tfh1_CCR7pos
PPP4C	1.05105	8.41293e-185	up	Tfh1_CCR7pos
ATP5MF	0.968169	3.07783e-184	up	Tfh1_CCR7pos
PSMB2	1.11824	5.599e-184	up	Tfh1_CCR7pos
YWHAB	0.624084	6.77229e-184	up	Tfh1_CCR7pos
TRAPPC1	0.962215	1.01825e-183	up	Tfh1_CCR7pos
GBP4	1.23807	6.10969e-183	up	Tfh1_CCR7pos
POMP	0.951193	5.90356e-182	up	Tfh1_CCR7pos
ISG15	1.08812	1.58649e-180	up	Tfh1_CCR7pos
COX6C	0.643458	1.65801e-180	up	Tfh1_CCR7pos
HLA-DPA1	1.35127	1.6118e-179	up	Tfh1_CCR7pos
SKA2	1.3927	1.06905e-178	up	Tfh1_CCR7pos
C9orf16	0.78977	1.24202e-178	up	Tfh1_CCR7pos
NDUFB3	1.17526	1.32594e-178	up	Tfh1_CCR7pos
RAB37	1.28344	8.95587e-178	up	Tfh1_CCR7pos
H2AFV	1.035	4.17934e-177	up	Tfh1_CCR7pos
MRPL51	1.21367	5.08855e-175	up	Tfh1_CCR7pos
WDR1	0.992971	5.12577e-175	up	Tfh1_CCR7pos
APOBEC3C	1.40016	7.7004e-175	up	Tfh1_CCR7pos
NOP10	1.05445	9.43429e-175	up	Tfh1_CCR7pos
PPP1CC	0.827444	1.04926e-174	up	Tfh1_CCR7pos
ATP5PB	0.944402	2.32201e-172	up	Tfh1_CCR7pos
HMGB3	1.87001	5.61466e-171	up	Tfh1_CCR7pos
ATP5MC3	0.853629	2.59878e-170	up	Tfh1_CCR7pos
TAP1	1.09434	5.64615e-170	up	Tfh1_CCR7pos
SH2D1A	1.17459	8.9199e-170	up	Tfh1_CCR7pos
EPSTI1	1.22354	1.97114e-169	up	Tfh1_CCR7pos
CHI3L2	1.60307	2.27369e-169	up	Tfh1_CCR7pos
HLA-DPB1	1.35471	3.05924e-169	up	Tfh1_CCR7pos
SLC25A3	0.756893	8.84326e-168	up	Tfh1_CCR7pos
ATP5F1C	0.895565	2.49211e-166	up	Tfh1_CCR7pos
PYCARD	1.17888	7.97243e-165	up	Tfh1_CCR7pos
GTF3C6	1.02647	3.16554e-164	up	Tfh1_CCR7pos
MRPL14	1.09598	1.06206e-163	up	Tfh1_CCR7pos
PPM1G	0.923828	1.39492e-163	up	Tfh1_CCR7pos
COMMD4	1.29135	1.74837e-162	up	Tfh1_CCR7pos
P2RX5	1.52274	1.60604e-161	up	Tfh1_CCR7pos
CDCA7L	1.82386	4.45122e-161	up	Tfh1_CCR7pos
PSMB3	0.936164	1.20932e-160	up	Tfh1_CCR7pos
STMN1	2.76297	6.32654e-160	up	Tfh1_CCR7pos
PSME1	0.573979	7.12428e-160	up	Tfh1_CCR7pos
GGCT	1.21329	1.80141e-159	up	Tfh1_CCR7pos
TXNDC17	1.14145	4.77181e-159	up	Tfh1_CCR7pos
DBI	0.881331	6.47549e-159	up	Tfh1_CCR7pos
PMAIP1	0.984828	2.35489e-157	up	Tfh1_CCR7pos
PTTG1	1.66551	1.48206e-155	up	Tfh1_CCR7pos
GET3	1.01416	2.26536e-155	up	Tfh1_CCR7pos
TPM4	1.20396	3.55183e-155	up	Tfh1_CCR7pos
BCL2L11	1.30469	5.16819e-154	up	Tfh1_CCR7pos
MYL12B	0.581549	1.1933e-153	up	Tfh1_CCR7pos
PSMB10	0.910827	7.02519e-152	up	Tfh1_CCR7pos
ACOT7	1.88387	2.5344e-151	up	Tfh1_CCR7pos
OTULIN	1.18413	1.82772e-150	up	Tfh1_CCR7pos
MT1F	1.35398	2.62556e-150	up	Tfh1_CCR7pos
HLA-DMA	1.692	3.11635e-150	up	Tfh1_CCR7pos
LAMTOR2	1.06071	6.62609e-150	up	Tfh1_CCR7pos
CCDC167	1.04066	1.21465e-149	up	Tfh1_CCR7pos
DECR1	1.03426	4.21469e-149	up	Tfh1_CCR7pos
NDUFS6	0.975784	5.24416e-148	up	Tfh1_CCR7pos
PTRHD1	0.960637	3.52533e-147	up	Tfh1_CCR7pos
MSN	0.814407	5.74941e-147	up	Tfh1_CCR7pos
COX6A1	0.63476	5.85387e-147	up	Tfh1_CCR7pos
MRPL28	1.10212	1.01559e-146	up	Tfh1_CCR7pos
ICOS	0.890054	1.28383e-146	up	Tfh1_CCR7pos
EIF4A1	0.651086	4.90156e-145	up	Tfh1_CCR7pos
TWF2	0.965784	6.05449e-145	up	Tfh1_CCR7pos
CDKN2A	1.90882	1.26209e-144	up	Tfh1_CCR7pos
LCP1	0.756513	3.01733e-144	up	Tfh1_CCR7pos
LIME1	0.617127	4.81263e-143	up	Tfh1_CCR7pos
PSMB8	0.860813	1.09325e-141	up	Tfh1_CCR7pos
CTLA4	1.15682	1.3684e-141	up	Tfh1_CCR7pos
PSMD8	0.860298	1.77472e-140	up	Tfh1_CCR7pos
ATP6V0D1	1.05987	5.39552e-139	up	Tfh1_CCR7pos
PRDX1	0.927038	1.77839e-138	up	Tfh1_CCR7pos
SMC4	1.24665	2.47208e-138	up	Tfh1_CCR7pos
GNG5	0.824147	4.13497e-138	up	Tfh1_CCR7pos
LSP1	0.589144	1.45137e-137	up	Tfh1_CCR7pos
MTCH2	1.0655	2.89853e-137	up	Tfh1_CCR7pos
FKBP1A	0.858105	4.66962e-137	up	Tfh1_CCR7pos
ATP5MG	0.452254	4.159e-136	up	Tfh1_CCR7pos
IFNG	1.45017	5.35087e-136	up	Tfh1_CCR7pos
NCKAP1L	0.973584	8.17797e-136	up	Tfh1_CCR7pos
DYNLL1	0.953126	9.48842e-136	up	Tfh1_CCR7pos
CD99	0.533346	2.61268e-135	up	Tfh1_CCR7pos
IBTK	1.08462	3.50337e-135	up	Tfh1_CCR7pos
LAT	0.729464	9.92942e-135	up	Tfh1_CCR7pos
COX6B1	0.591914	1.32982e-134	up	Tfh1_CCR7pos
PSMB9	0.801849	2.70083e-134	up	Tfh1_CCR7pos
B3GNT2	1.04507	2.87154e-134	up	Tfh1_CCR7pos
CDK2AP1	1.56651	5.49394e-134	up	Tfh1_CCR7pos
ETHE1	0.986657	1.7505e-133	up	Tfh1_CCR7pos
PARP1	0.908016	3.82122e-133	up	Tfh1_CCR7pos
LAP3	0.978809	4.18117e-133	up	Tfh1_CCR7pos
SNX18	1.21153	5.92761e-133	up	Tfh1_CCR7pos
PPP2R5C	0.691788	6.26674e-133	up	Tfh1_CCR7pos
PGAM1	0.852684	6.32737e-133	up	Tfh1_CCR7pos
LCK	0.590596	1.03347e-132	up	Tfh1_CCR7pos
CISD1	1.204	2.21517e-132	up	Tfh1_CCR7pos
STK17A	0.679549	6.8425e-132	up	Tfh1_CCR7pos
PLAC8	1.32867	1.26282e-131	up	Tfh1_CCR7pos
HMGA1	0.904184	8.1641e-131	up	Tfh1_CCR7pos
SLC9A3R1	0.796473	2.359e-130	up	Tfh1_CCR7pos
CHMP2A	0.927347	3.82151e-130	up	Tfh1_CCR7pos
LSM2	0.9349	6.0873e-130	up	Tfh1_CCR7pos
VDAC1	0.867289	1.16825e-128	up	Tfh1_CCR7pos
CASP4	0.853211	3.77571e-128	up	Tfh1_CCR7pos
SPTBN1	0.921857	1.98222e-126	up	Tfh1_CCR7pos
RGS10	0.739649	3.01906e-126	up	Tfh1_CCR7pos
GLRX3	0.984733	7.94476e-125	up	Tfh1_CCR7pos
SEM1	0.882262	9.83076e-125	up	Tfh1_CCR7pos
H2AFY	0.819965	2.3284e-124	up	Tfh1_CCR7pos
NMI	1.0557	9.18896e-124	up	Tfh1_CCR7pos
BLOC1S1	0.797574	1.32031e-123	up	Tfh1_CCR7pos
AGMAT	1.39389	1.45716e-123	up	Tfh1_CCR7pos
YARS	0.95248	1.67744e-123	up	Tfh1_CCR7pos
SUMO1	0.773137	1.71072e-123	up	Tfh1_CCR7pos
CALM3	0.820255	2.70276e-123	up	Tfh1_CCR7pos
CD3D	0.481472	6.9156e-123	up	Tfh1_CCR7pos
TALDO1	0.916356	8.54106e-123	up	Tfh1_CCR7pos
EIF3A	0.71627	2.6169e-122	up	Tfh1_CCR7pos
COPE	0.722678	9.92655e-122	up	Tfh1_CCR7pos
DPP3	1.22608	1.0499e-121	up	Tfh1_CCR7pos
STAT1	0.933539	1.30608e-121	up	Tfh1_CCR7pos
HDDC2	0.892042	2.10546e-121	up	Tfh1_CCR7pos
DCTN3	0.806319	1.6562e-120	up	Tfh1_CCR7pos
FABP5	1.03707	2.86598e-120	up	Tfh1_CCR7pos
ARPC4	0.723386	1.54365e-119	up	Tfh1_CCR7pos
C17orf49	0.746967	1.97671e-119	up	Tfh1_CCR7pos
FAM160B1	0.836539	3.90706e-119	up	Tfh1_CCR7pos
NDUFC2	0.756877	3.2716e-118	up	Tfh1_CCR7pos
CSK	0.777134	3.39726e-118	up	Tfh1_CCR7pos
PHF19	1.1567	4.12912e-118	up	Tfh1_CCR7pos
TESC	1.64559	5.33837e-118	up	Tfh1_CCR7pos
GALM	1.0241	6.40675e-118	up	Tfh1_CCR7pos
UBE2F	0.88802	7.72564e-118	up	Tfh1_CCR7pos
PSMA2	0.843176	2.18404e-117	up	Tfh1_CCR7pos
IFI35	1.09627	7.47484e-117	up	Tfh1_CCR7pos
TSPAN14	0.807434	8.40317e-117	up	Tfh1_CCR7pos
MRPL15	1.30617	1.40465e-116	up	Tfh1_CCR7pos
CENPM	1.67705	6.91605e-116	up	Tfh1_CCR7pos
RUVBL1	1.01679	1.19621e-115	up	Tfh1_CCR7pos
PGLS	0.784102	1.20089e-115	up	Tfh1_CCR7pos
HINT2	0.872367	1.87911e-115	up	Tfh1_CCR7pos
NDUFS2	0.871979	2.49904e-115	up	Tfh1_CCR7pos
CDK5	1.4989	2.50389e-115	up	Tfh1_CCR7pos
TKT	0.774497	4.58228e-115	up	Tfh1_CCR7pos
LAMTOR5	0.752138	5.89092e-115	up	Tfh1_CCR7pos
CCDC28B	1.8658	9.29143e-115	up	Tfh1_CCR7pos
CKS2	1.21008	1.0223e-114	up	Tfh1_CCR7pos
OPTN	0.70904	1.50758e-114	up	Tfh1_CCR7pos
HIST1H1E	0.997334	1.81443e-114	up	Tfh1_CCR7pos
GLRX	0.890418	2.33084e-114	up	Tfh1_CCR7pos
YWHAQ	0.715566	6.09924e-114	up	Tfh1_CCR7pos
LYPLA1	0.883333	1.32164e-113	up	Tfh1_CCR7pos
TNFSF10	1.20666	1.83311e-113	up	Tfh1_CCR7pos
LIMS2	1.48299	2.72487e-113	up	Tfh1_CCR7pos
RAB5IF	0.812519	3.47665e-113	up	Tfh1_CCR7pos
UBE2A	0.859342	4.2374e-113	up	Tfh1_CCR7pos
RHOG	0.676308	4.4375e-113	up	Tfh1_CCR7pos
RBX1	0.823536	1.4225e-112	up	Tfh1_CCR7pos
ARAP2	0.809283	2.42572e-112	up	Tfh1_CCR7pos
ETFA	0.891831	1.04279e-111	up	Tfh1_CCR7pos
SEC61B	0.675869	1.37647e-111	up	Tfh1_CCR7pos
TAGLN2	0.51171	1.9152e-111	up	Tfh1_CCR7pos
TIFA	0.940777	2.08385e-111	up	Tfh1_CCR7pos
EEPD1	1.42699	3.89396e-111	up	Tfh1_CCR7pos
MPG	0.800637	1.19944e-110	up	Tfh1_CCR7pos
PSMC4	0.880077	1.72745e-110	up	Tfh1_CCR7pos
SUSD3	0.86699	6.35597e-110	up	Tfh1_CCR7pos
SAMD3	1.30745	1.17432e-109	up	Tfh1_CCR7pos
ESYT1	0.870788	2.17077e-109	up	Tfh1_CCR7pos
PARVB	1.38113	3.16079e-109	up	Tfh1_CCR7pos
MIEN1	0.757134	4.34328e-109	up	Tfh1_CCR7pos
PSMB6	0.812321	5.49543e-109	up	Tfh1_CCR7pos
PSMD13	0.815882	7.27494e-109	up	Tfh1_CCR7pos
UQCRH	0.623257	1.20053e-108	up	Tfh1_CCR7pos
NDUFA9	0.802367	1.65229e-108	up	Tfh1_CCR7pos
GNAI2	0.528811	3.9422e-108	up	Tfh1_CCR7pos
CAPZA1	0.757868	5.27734e-108	up	Tfh1_CCR7pos
ELOVL5	0.722219	5.78279e-108	up	Tfh1_CCR7pos
IL2RG	0.465956	7.51162e-108	up	Tfh1_CCR7pos
TIMM13	0.856959	1.24805e-107	up	Tfh1_CCR7pos
COX7B	0.667418	1.88303e-107	up	Tfh1_CCR7pos
CHCHD2	0.483311	2.37892e-107	up	Tfh1_CCR7pos
HAUS3	0.791946	8.41496e-107	up	Tfh1_CCR7pos
GSTZ1	1.60119	8.68902e-107	up	Tfh1_CCR7pos
SRGN	0.456071	8.71521e-107	up	Tfh1_CCR7pos
ELOB	0.533049	9.17096e-107	up	Tfh1_CCR7pos
NUDT5	0.844139	2.974e-106	up	Tfh1_CCR7pos
LMNB1	1.15219	3.17478e-106	up	Tfh1_CCR7pos
NDUFB10	0.684875	6.03217e-106	up	Tfh1_CCR7pos
VAMP5	0.805456	6.91084e-106	up	Tfh1_CCR7pos
PDZD11	1.11383	2.53333e-105	up	Tfh1_CCR7pos
ZYX	0.75875	3.24386e-105	up	Tfh1_CCR7pos
SASH3	0.844309	3.82454e-105	up	Tfh1_CCR7pos
GPX7	1.03201	6.29639e-105	up	Tfh1_CCR7pos
CCT5	0.885094	9.44536e-105	up	Tfh1_CCR7pos
NDUFA7	0.808229	2.70912e-104	up	Tfh1_CCR7pos
ILK	0.95983	3.29485e-104	up	Tfh1_CCR7pos
BAK1	1.0556	4.28971e-104	up	Tfh1_CCR7pos
ERH	0.711737	5.07697e-104	up	Tfh1_CCR7pos
ATP5F1A	0.667128	1.67436e-103	up	Tfh1_CCR7pos
CAT	0.844297	1.93005e-103	up	Tfh1_CCR7pos
MPST	1.45489	3.08418e-103	up	Tfh1_CCR7pos
OAZ1	0.446075	9.02756e-103	up	Tfh1_CCR7pos
AP1S1	1.02082	9.88554e-103	up	Tfh1_CCR7pos
COPS3	0.839463	1.15331e-102	up	Tfh1_CCR7pos
ACP5	0.931318	1.22409e-102	up	Tfh1_CCR7pos
HSPA8	0.397537	1.77219e-102	up	Tfh1_CCR7pos
ARF5	0.65536	2.60167e-102	up	Tfh1_CCR7pos
RPL26L1	0.926406	1.39515e-101	up	Tfh1_CCR7pos
PMVK	0.939677	1.62823e-101	up	Tfh1_CCR7pos
COA3	0.996496	1.83451e-101	up	Tfh1_CCR7pos
CD27	0.638656	2.32071e-101	up	Tfh1_CCR7pos
PFDN4	0.744989	2.74303e-101	up	Tfh1_CCR7pos
ACTR3	0.737851	3.139e-101	up	Tfh1_CCR7pos
MVP	0.761175	4.32719e-101	up	Tfh1_CCR7pos
HIST1H1D	0.911575	4.93045e-101	up	Tfh1_CCR7pos
PTPRC	0.369847	1.2824e-100	up	Tfh1_CCR7pos
RPA3	0.954709	1.47075e-100	up	Tfh1_CCR7pos
ANXA5	0.712748	1.80684e-100	up	Tfh1_CCR7pos
CAP1	0.77969	1.9098e-100	up	Tfh1_CCR7pos
NDUFA13	0.528658	1.31777e-99	up	Tfh1_CCR7pos
POLR2G	0.719518	1.74379e-99	up	Tfh1_CCR7pos
ATP5IF1	0.572169	2.11469e-99	up	Tfh1_CCR7pos
ACAT1	1.08209	1.23216e-98	up	Tfh1_CCR7pos
NASP	0.887774	1.55815e-98	up	Tfh1_CCR7pos
BUD31	0.713263	1.76804e-98	up	Tfh1_CCR7pos
NDUFS3	0.757608	5.74223e-98	up	Tfh1_CCR7pos
CHCHD5	0.745923	9.91815e-98	up	Tfh1_CCR7pos
MYCBP	1.07462	1.67943e-97	up	Tfh1_CCR7pos
TXNL1	0.719204	1.852e-97	up	Tfh1_CCR7pos
NDUFB9	0.520037	3.69347e-97	up	Tfh1_CCR7pos
UQCRQ	0.688642	3.74519e-97	up	Tfh1_CCR7pos
ITM2A	0.680405	4.35382e-97	up	Tfh1_CCR7pos
NDUFA2	0.722213	4.56642e-97	up	Tfh1_CCR7pos
UBL7	0.819861	5.06944e-97	up	Tfh1_CCR7pos
PCBD1	0.985225	9.92262e-97	up	Tfh1_CCR7pos
HINT1	0.330046	1.0652e-96	up	Tfh1_CCR7pos
APOBEC3G	0.971528	1.51005e-96	up	Tfh1_CCR7pos
ITPA	0.745529	2.16772e-96	up	Tfh1_CCR7pos
CORO1B	0.641187	2.3719e-96	up	Tfh1_CCR7pos
RAB1B	0.775198	9.51211e-96	up	Tfh1_CCR7pos
EIF4E2	0.765093	1.05569e-95	up	Tfh1_CCR7pos
PSMA6	0.723739	1.30349e-95	up	Tfh1_CCR7pos
CARD16	0.731405	1.47277e-95	up	Tfh1_CCR7pos
RAB11A	0.748561	1.8681e-95	up	Tfh1_CCR7pos
IKBKE	0.940165	2.3045e-95	up	Tfh1_CCR7pos
DCPS	0.927088	5.09246e-95	up	Tfh1_CCR7pos
EIF3I	0.654703	6.19533e-95	up	Tfh1_CCR7pos
ZNHIT1	0.73579	1.29669e-94	up	Tfh1_CCR7pos
NABP2	0.96973	1.57344e-94	up	Tfh1_CCR7pos
SNRNP35	0.859457	7.14549e-94	up	Tfh1_CCR7pos
MPDU1	0.901752	8.9519e-94	up	Tfh1_CCR7pos
PSME4	0.89743	1.41441e-93	up	Tfh1_CCR7pos
COMTD1	0.877161	1.71356e-93	up	Tfh1_CCR7pos
MRPS36	0.702862	2.16419e-93	up	Tfh1_CCR7pos
H2AFJ	0.769696	2.64689e-93	up	Tfh1_CCR7pos
SCP2	0.71586	2.84905e-93	up	Tfh1_CCR7pos
HIST1H2BK	1.41812	3.22122e-93	up	Tfh1_CCR7pos
MT1X	0.895178	6.44418e-93	up	Tfh1_CCR7pos
GSTK1	0.447619	7.01176e-93	up	Tfh1_CCR7pos
NCOA4	0.751438	8.17621e-93	up	Tfh1_CCR7pos
NINJ2	1.20249	1.45985e-92	up	Tfh1_CCR7pos
UQCR10	0.581715	3.91395e-92	up	Tfh1_CCR7pos
CHCHD1	0.883474	6.2179e-92	up	Tfh1_CCR7pos
CLTA	0.75047	8.30259e-92	up	Tfh1_CCR7pos
TMEM167A	0.795407	1.58808e-91	up	Tfh1_CCR7pos
NCAPD2	1.20664	1.90109e-91	up	Tfh1_CCR7pos
LAIR1	1.19915	1.92773e-91	up	Tfh1_CCR7pos
GMNN	1.55355	4.63659e-91	up	Tfh1_CCR7pos
NAMPT	0.791845	4.70123e-91	up	Tfh1_CCR7pos
HIST3H2A	0.96282	6.10515e-91	up	Tfh1_CCR7pos
RPS24	0.195484	7.00493e-91	up	Tfh1_CCR7pos
ETFB	0.726118	7.54943e-91	up	Tfh1_CCR7pos
URM1	0.72095	8.07399e-91	up	Tfh1_CCR7pos
SIRPG	0.720833	1.17003e-90	up	Tfh1_CCR7pos
DLEU2	1.15504	1.83326e-90	up	Tfh1_CCR7pos
PSMB7	0.713194	1.9171e-90	up	Tfh1_CCR7pos
OAS1	1.32868	2.2568e-90	up	Tfh1_CCR7pos
FIBP	0.754153	4.71563e-90	up	Tfh1_CCR7pos
CYC1	0.748603	4.97982e-90	up	Tfh1_CCR7pos
HIST1H2AC	1.32197	6.71361e-90	up	Tfh1_CCR7pos
NME1	0.81949	7.06304e-90	up	Tfh1_CCR7pos
SEC11A	0.647184	8.40668e-90	up	Tfh1_CCR7pos
SUCLG1	0.752544	8.495e-90	up	Tfh1_CCR7pos
PRDX5	0.646823	1.07904e-89	up	Tfh1_CCR7pos
ITGB2	0.497435	1.37875e-89	up	Tfh1_CCR7pos
ZNF593	1.05484	1.80987e-89	up	Tfh1_CCR7pos
SPPL2A	0.784686	1.84076e-89	up	Tfh1_CCR7pos
ATP6V1D	0.930019	4.75613e-89	up	Tfh1_CCR7pos
GTF2H5	0.784655	5.95383e-89	up	Tfh1_CCR7pos
SQOR	0.780967	1.34965e-88	up	Tfh1_CCR7pos
HLA-A	0.254708	1.35938e-88	up	Tfh1_CCR7pos
GCH1	0.816953	1.49633e-88	up	Tfh1_CCR7pos
COX8A	0.631383	1.50578e-88	up	Tfh1_CCR7pos
ISOC2	1.09989	2.12066e-88	up	Tfh1_CCR7pos
CHP1	1.03332	2.37111e-88	up	Tfh1_CCR7pos
AFF3	1.2764	2.57845e-88	up	Tfh1_CCR7pos
RHOA	0.412065	3.89648e-88	up	Tfh1_CCR7pos
TCTEX1D2	0.816788	4.25638e-88	up	Tfh1_CCR7pos
S1PR4	0.719253	5.18232e-88	up	Tfh1_CCR7pos
C4orf48	0.702839	5.70458e-88	up	Tfh1_CCR7pos
COPZ1	0.747312	8.31514e-88	up	Tfh1_CCR7pos
FERMT3	0.681417	9.7183e-88	up	Tfh1_CCR7pos
ENO1	0.628738	1.078e-87	up	Tfh1_CCR7pos
STOML2	0.742898	1.11782e-87	up	Tfh1_CCR7pos
UBE2L3	0.662359	1.59064e-87	up	Tfh1_CCR7pos
RTRAF	0.578073	1.64132e-87	up	Tfh1_CCR7pos
TFDP1	0.841726	2.10972e-87	up	Tfh1_CCR7pos
UBL5	0.56958	2.1753e-87	up	Tfh1_CCR7pos
MRPS11	0.776314	3.4244e-87	up	Tfh1_CCR7pos
PSMD9	0.664839	3.72733e-87	up	Tfh1_CCR7pos
CENPN	1.39047	4.06433e-87	up	Tfh1_CCR7pos
MAZ	0.659447	4.33376e-87	up	Tfh1_CCR7pos
HIGD2A	0.470096	5.03795e-87	up	Tfh1_CCR7pos
CACYBP	0.70994	5.07217e-87	up	Tfh1_CCR7pos
SNRNP25	1.18316	5.72633e-87	up	Tfh1_CCR7pos
MRPL37	0.733175	6.47806e-87	up	Tfh1_CCR7pos
AIFM1	1.09352	7.55224e-87	up	Tfh1_CCR7pos
SARNP	0.749732	8.53095e-87	up	Tfh1_CCR7pos
RILPL2	0.627505	9.09214e-87	up	Tfh1_CCR7pos
NDUFB6	0.708514	9.2786e-87	up	Tfh1_CCR7pos
SDHC	0.707017	2.15962e-86	up	Tfh1_CCR7pos
PGM2	1.13413	2.68357e-86	up	Tfh1_CCR7pos
PSMB1	0.572882	2.76571e-86	up	Tfh1_CCR7pos
FLII	0.780314	3.2083e-86	up	Tfh1_CCR7pos
TMEM256	0.69537	4.23008e-86	up	Tfh1_CCR7pos
GLRX5	0.693029	4.72475e-86	up	Tfh1_CCR7pos
OVCA2	0.747718	7.32744e-86	up	Tfh1_CCR7pos
SUMO2	0.412368	1.41625e-85	up	Tfh1_CCR7pos
COA6	0.734943	1.90953e-85	up	Tfh1_CCR7pos
PPP1R7	0.646791	2.28017e-85	up	Tfh1_CCR7pos
ATP6V0B	0.635298	2.32065e-85	up	Tfh1_CCR7pos
DNAJC15	0.644903	3.26906e-85	up	Tfh1_CCR7pos
NTPCR	0.832615	4.5074e-85	up	Tfh1_CCR7pos
DENND2D	0.707664	6.19401e-85	up	Tfh1_CCR7pos
NTHL1	1.2383	7.7885e-85	up	Tfh1_CCR7pos
PARK7	0.613311	8.65029e-85	up	Tfh1_CCR7pos
HSD17B10	0.729438	8.83729e-85	up	Tfh1_CCR7pos
GEMIN7	1.11928	9.45034e-85	up	Tfh1_CCR7pos
PPM1M	0.702046	1.66137e-84	up	Tfh1_CCR7pos
MYH9	0.585663	2.18297e-84	up	Tfh1_CCR7pos
OGT	0.724735	3.76311e-84	up	Tfh1_CCR7pos
NME2	0.496588	6.81164e-84	up	Tfh1_CCR7pos
RHOF	0.663344	6.96134e-84	up	Tfh1_CCR7pos
LPXN	0.727331	1.59134e-83	up	Tfh1_CCR7pos
EMC8	0.946151	2.37284e-83	up	Tfh1_CCR7pos
GPKOW	1.03509	2.80205e-83	up	Tfh1_CCR7pos
ELP6	0.914854	2.8127e-83	up	Tfh1_CCR7pos
ARPC5L	0.63486	3.22101e-83	up	Tfh1_CCR7pos
REEP5	0.666351	3.47941e-83	up	Tfh1_CCR7pos
ATG3	0.687418	4.16612e-83	up	Tfh1_CCR7pos
CTSC	0.669406	4.74713e-83	up	Tfh1_CCR7pos
YIF1B	0.768587	5.34766e-83	up	Tfh1_CCR7pos
STK16	0.813182	5.41837e-83	up	Tfh1_CCR7pos
MDH2	0.579595	5.44574e-83	up	Tfh1_CCR7pos
CLTB	0.649635	1.22774e-82	up	Tfh1_CCR7pos
GNL2	0.83399	1.51652e-82	up	Tfh1_CCR7pos
OAS2	0.935549	3.21387e-82	up	Tfh1_CCR7pos
SELPLG	0.639821	3.39354e-82	up	Tfh1_CCR7pos
UROD	0.797742	3.56216e-82	up	Tfh1_CCR7pos
TPM3	0.434915	4.28643e-82	up	Tfh1_CCR7pos
NDUFAB1	0.650407	4.56016e-82	up	Tfh1_CCR7pos
MTMR14	0.692294	4.57492e-82	up	Tfh1_CCR7pos
ARHGEF6	0.69254	7.10467e-82	up	Tfh1_CCR7pos
DHFR	1.32151	8.6216e-82	up	Tfh1_CCR7pos
PHACTR2	0.634328	9.18084e-82	up	Tfh1_CCR7pos
FYB1	0.364446	1.0687e-81	up	Tfh1_CCR7pos
COPB2	0.944129	1.26362e-81	up	Tfh1_CCR7pos
DEK	0.650946	1.3054e-81	up	Tfh1_CCR7pos
CD69	0.416199	1.57076e-81	up	Tfh1_CCR7pos
UQCRC2	0.679336	1.82687e-81	up	Tfh1_CCR7pos
WDR18	0.901245	2.01701e-81	up	Tfh1_CCR7pos
JARID2	0.819473	3.97134e-81	up	Tfh1_CCR7pos
USP46	0.976047	4.09237e-81	up	Tfh1_CCR7pos
FAM207A	0.840114	5.54509e-81	up	Tfh1_CCR7pos
BTF3	0.270815	5.56632e-81	up	Tfh1_CCR7pos
MAP2K3	0.743898	5.5706e-81	up	Tfh1_CCR7pos
SLC25A20	1.20297	6.87691e-81	up	Tfh1_CCR7pos
CEMIP2	0.731565	7.02428e-81	up	Tfh1_CCR7pos
MRPL27	0.757283	8.48491e-81	up	Tfh1_CCR7pos
LSM1	0.670087	1.00189e-80	up	Tfh1_CCR7pos
MRPL58	0.764832	1.01291e-80	up	Tfh1_CCR7pos
TRAPPC5	0.600494	1.1142e-80	up	Tfh1_CCR7pos
VCP	0.609919	1.15285e-80	up	Tfh1_CCR7pos
TSEN15	0.793296	1.36033e-80	up	Tfh1_CCR7pos
HSBP1	0.8298	1.4242e-80	up	Tfh1_CCR7pos
RSU1	0.646592	2.1252e-80	up	Tfh1_CCR7pos
ITGAE	0.732443	2.47748e-80	up	Tfh1_CCR7pos
MMADHC	0.658273	4.5827e-80	up	Tfh1_CCR7pos
TADA3	0.722038	6.04106e-80	up	Tfh1_CCR7pos
PDHB	0.781589	1.23048e-79	up	Tfh1_CCR7pos
PPA1	0.633779	1.30377e-79	up	Tfh1_CCR7pos
HDAC1	0.631722	1.45944e-79	up	Tfh1_CCR7pos
SNAPIN	0.824561	1.50418e-79	up	Tfh1_CCR7pos
PARVG	0.692635	1.74766e-79	up	Tfh1_CCR7pos
CKAP2	0.727572	1.93851e-79	up	Tfh1_CCR7pos
PSMB4	0.664073	1.96566e-79	up	Tfh1_CCR7pos
ABRACL	0.587457	2.55913e-79	up	Tfh1_CCR7pos
NOCT	1.06914	2.88802e-79	up	Tfh1_CCR7pos
MDH1	0.650697	4.0849e-79	up	Tfh1_CCR7pos
MYO1F	0.804376	4.90074e-79	up	Tfh1_CCR7pos
BCKDHA	0.701835	6.127e-79	up	Tfh1_CCR7pos
S100A11	0.665168	7.43503e-79	up	Tfh1_CCR7pos
OLA1	0.61014	8.80359e-79	up	Tfh1_CCR7pos
HMG20B	0.735797	9.74431e-79	up	Tfh1_CCR7pos
DCTN2	0.66354	1.192e-78	up	Tfh1_CCR7pos
MTHFD1	1.18011	1.20511e-78	up	Tfh1_CCR7pos
PFDN6	0.721739	1.83687e-78	up	Tfh1_CCR7pos
AP2M1	0.573843	2.94319e-78	up	Tfh1_CCR7pos
PEF1	0.69173	3.13464e-78	up	Tfh1_CCR7pos
LASP1	0.848591	7.61274e-78	up	Tfh1_CCR7pos
AHCY	0.784267	9.06208e-78	up	Tfh1_CCR7pos
MRPL52	0.659676	9.88842e-78	up	Tfh1_CCR7pos
EIF6	0.673215	1.28786e-77	up	Tfh1_CCR7pos
RAD23B	0.650057	1.4878e-77	up	Tfh1_CCR7pos
CD59	0.831883	1.52917e-77	up	Tfh1_CCR7pos
SAMM50	0.729797	2.70221e-77	up	Tfh1_CCR7pos
FLNB	1.2712	4.25262e-77	up	Tfh1_CCR7pos
TBX21	1.25523	5.54453e-77	up	Tfh1_CCR7pos
HAUS1	0.795179	6.14464e-77	up	Tfh1_CCR7pos
ATP5MPL	0.565335	1.00825e-76	up	Tfh1_CCR7pos
TMEM258	0.514533	1.02663e-76	up	Tfh1_CCR7pos
RFXANK	0.681207	1.07587e-76	up	Tfh1_CCR7pos
AP1S2	0.721572	1.09131e-76	up	Tfh1_CCR7pos
OCIAD2	0.549709	2.42918e-76	up	Tfh1_CCR7pos
MRPL16	0.806191	3.62574e-76	up	Tfh1_CCR7pos
DIAPH1	0.64996	3.8001e-76	up	Tfh1_CCR7pos
ADH5	0.617395	3.96809e-76	up	Tfh1_CCR7pos
MCUB	0.455776	6.34708e-76	up	Tfh1_CCR7pos
COMMD3	0.676801	7.63503e-76	up	Tfh1_CCR7pos
COPS9	0.570098	8.19049e-76	up	Tfh1_CCR7pos
CUEDC2	0.68819	8.22413e-76	up	Tfh1_CCR7pos
SET	0.464295	9.82774e-76	up	Tfh1_CCR7pos
MAP2K2	0.593729	1.302e-75	up	Tfh1_CCR7pos
MRPL47	0.694413	1.65658e-75	up	Tfh1_CCR7pos
DBNL	0.590559	2.34704e-75	up	Tfh1_CCR7pos
SAT1	0.547293	2.45574e-75	up	Tfh1_CCR7pos
CCNQ	0.697697	2.45918e-75	up	Tfh1_CCR7pos
PSMD4	0.61785	2.67763e-75	up	Tfh1_CCR7pos
SMAD3	0.746073	3.73238e-75	up	Tfh1_CCR7pos
EIF1AY	0.704677	5.49528e-75	up	Tfh1_CCR7pos
NDUFB5	0.6641	5.93215e-75	up	Tfh1_CCR7pos
GRHPR	0.664936	6.9369e-75	up	Tfh1_CCR7pos
DLD	0.667885	9.91852e-75	up	Tfh1_CCR7pos
ATP5PF	0.548117	1.05295e-74	up	Tfh1_CCR7pos
SHKBP1	0.666687	1.0567e-74	up	Tfh1_CCR7pos
HADHB	0.650456	1.15371e-74	up	Tfh1_CCR7pos
PHPT1	0.678053	1.34756e-74	up	Tfh1_CCR7pos
HCLS1	0.455545	2.93813e-74	up	Tfh1_CCR7pos
MRPS12	0.694049	3.93745e-74	up	Tfh1_CCR7pos
MAP4K4	0.687638	4.30273e-74	up	Tfh1_CCR7pos
TIPRL	0.671196	4.63496e-74	up	Tfh1_CCR7pos
TXN	0.620684	4.73935e-74	up	Tfh1_CCR7pos
ECH1	0.576324	9.68388e-74	up	Tfh1_CCR7pos
RIOK3	0.584699	1.21541e-73	up	Tfh1_CCR7pos
ITGB1	0.69275	1.90688e-73	up	Tfh1_CCR7pos
SRA1	0.732316	2.10243e-73	up	Tfh1_CCR7pos
SNF8	0.634313	2.43587e-73	up	Tfh1_CCR7pos
JAK2	1.09234	3.0543e-73	up	Tfh1_CCR7pos
HDGFL2	0.803745	3.30233e-73	up	Tfh1_CCR7pos
FAM102B	0.936569	3.71361e-73	up	Tfh1_CCR7pos
SLC16A1	1.02592	4.35756e-73	up	Tfh1_CCR7pos
SNAP29	0.739771	4.50397e-73	up	Tfh1_CCR7pos
NEAT1	0.71786	4.77249e-73	up	Tfh1_CCR7pos
PPIF	0.893876	8.73952e-73	up	Tfh1_CCR7pos
CDK2AP2	0.816577	1.12035e-72	up	Tfh1_CCR7pos
YBX1	0.351039	1.47574e-72	up	Tfh1_CCR7pos
IGBP1	0.581117	1.4972e-72	up	Tfh1_CCR7pos
PLIN2	0.611485	1.59454e-72	up	Tfh1_CCR7pos
ID2	0.589935	2.28209e-72	up	Tfh1_CCR7pos
OGDH	0.599327	2.72631e-72	up	Tfh1_CCR7pos
QARS	0.63823	2.75482e-72	up	Tfh1_CCR7pos
SNX10	0.950228	2.95176e-72	up	Tfh1_CCR7pos
GRAMD1B	1.11174	4.50106e-72	up	Tfh1_CCR7pos
LGALS3BP	0.803374	1.03394e-71	up	Tfh1_CCR7pos
MRPS24	0.628311	1.2017e-71	up	Tfh1_CCR7pos
SDHD	0.62306	1.32151e-71	up	Tfh1_CCR7pos
NSMCE1	0.564882	1.39898e-71	up	Tfh1_CCR7pos
PIH1D1	0.648156	1.49295e-71	up	Tfh1_CCR7pos
CDC42	0.365432	1.72779e-71	up	Tfh1_CCR7pos
TBCB	0.559444	2.18403e-71	up	Tfh1_CCR7pos
VPS25	0.784387	2.26318e-71	up	Tfh1_CCR7pos
RNF214	0.689991	2.53218e-71	up	Tfh1_CCR7pos
SP140	0.646344	2.7223e-71	up	Tfh1_CCR7pos
MAD2L2	0.6366	3.02165e-71	up	Tfh1_CCR7pos
NUDT21	0.613134	3.13783e-71	up	Tfh1_CCR7pos
HELLS	0.991833	3.33258e-71	up	Tfh1_CCR7pos
COMMD8	0.655564	3.76859e-71	up	Tfh1_CCR7pos
YWHAE	0.653862	4.50076e-71	up	Tfh1_CCR7pos
POLD4	0.578238	5.36533e-71	up	Tfh1_CCR7pos
DUSP6	1.13209	5.53961e-71	up	Tfh1_CCR7pos
LCMT1	0.710011	6.43256e-71	up	Tfh1_CCR7pos
PIGS	0.802904	1.05083e-70	up	Tfh1_CCR7pos
SAMHD1	0.536489	1.19306e-70	up	Tfh1_CCR7pos
ANAPC15	0.61279	1.43565e-70	up	Tfh1_CCR7pos
ATP5MC2	0.315191	1.69173e-70	up	Tfh1_CCR7pos
TXN2	0.610083	2.00996e-70	up	Tfh1_CCR7pos
DCUN1D5	0.677823	2.21521e-70	up	Tfh1_CCR7pos
ZNF791	0.850958	2.28487e-70	up	Tfh1_CCR7pos
STX11	0.94302	2.48002e-70	up	Tfh1_CCR7pos
SIT1	0.758386	2.64224e-70	up	Tfh1_CCR7pos
GIMAP4	0.673036	3.29255e-70	up	Tfh1_CCR7pos
MIF4GD	0.679947	3.31993e-70	up	Tfh1_CCR7pos
FBXW5	0.574746	3.86748e-70	up	Tfh1_CCR7pos
PIM3	0.632293	3.88983e-70	up	Tfh1_CCR7pos
FDPS	0.663858	3.92278e-70	up	Tfh1_CCR7pos
UQCRC1	0.597144	6.46752e-70	up	Tfh1_CCR7pos
WIPI2	0.65137	6.60979e-70	up	Tfh1_CCR7pos
IL27RA	0.621416	8.46015e-70	up	Tfh1_CCR7pos
ZFP91	0.628319	9.94964e-70	up	Tfh1_CCR7pos
COX5B	0.441781	1.06108e-69	up	Tfh1_CCR7pos
TOX	0.7697	1.10264e-69	up	Tfh1_CCR7pos
WIPF1	0.479217	1.24999e-69	up	Tfh1_CCR7pos
CEP78	0.888942	1.59311e-69	up	Tfh1_CCR7pos
TRAC	0.591454	2.12119e-69	up	Tfh1_CCR7pos
FH	0.860862	2.40583e-69	up	Tfh1_CCR7pos
RTF2	0.602323	2.82876e-69	up	Tfh1_CCR7pos
MAP4K1	0.62805	3.09767e-69	up	Tfh1_CCR7pos
TRIM59	0.663644	3.45749e-69	up	Tfh1_CCR7pos
CBLB	0.642945	3.66366e-69	up	Tfh1_CCR7pos
NARF	0.631314	3.90019e-69	up	Tfh1_CCR7pos
GHITM	0.563887	4.46054e-69	up	Tfh1_CCR7pos
CHMP1A	0.715035	4.61106e-69	up	Tfh1_CCR7pos
SMCO4	1.30897	6.23356e-69	up	Tfh1_CCR7pos
SPTAN1	0.574974	6.79026e-69	up	Tfh1_CCR7pos
DNAJC7	0.568504	7.27786e-69	up	Tfh1_CCR7pos
SMC3	0.618292	7.59172e-69	up	Tfh1_CCR7pos
RNF125	0.543102	1.02853e-68	up	Tfh1_CCR7pos
DR1	0.603192	1.08186e-68	up	Tfh1_CCR7pos
YIPF5	0.675525	1.41399e-68	up	Tfh1_CCR7pos
COX7A2	0.426544	1.47132e-68	up	Tfh1_CCR7pos
LRRFIP1	0.487046	2.08206e-68	up	Tfh1_CCR7pos
RABIF	0.762138	2.77578e-68	up	Tfh1_CCR7pos
SSNA1	0.547084	3.04785e-68	up	Tfh1_CCR7pos
MCCC2	0.827571	3.5126e-68	up	Tfh1_CCR7pos
ATXN1	0.676879	4.35015e-68	up	Tfh1_CCR7pos
CFAP20	0.658547	4.76982e-68	up	Tfh1_CCR7pos
TKFC	1.08669	5.96759e-68	up	Tfh1_CCR7pos
OSTC	0.584959	5.96929e-68	up	Tfh1_CCR7pos
CIAO2A	0.574471	6.09546e-68	up	Tfh1_CCR7pos
NOA1	0.675747	7.55028e-68	up	Tfh1_CCR7pos
TAF10	0.499175	9.56834e-68	up	Tfh1_CCR7pos
SCNM1	0.587043	1.00464e-67	up	Tfh1_CCR7pos
LINC00426	0.79087	1.1647e-67	up	Tfh1_CCR7pos
TPST2	0.763631	1.25499e-67	up	Tfh1_CCR7pos
PSMD2	0.622349	1.25934e-67	up	Tfh1_CCR7pos
MICOS10	0.54277	1.67918e-67	up	Tfh1_CCR7pos
TCEAL8	0.783092	1.69079e-67	up	Tfh1_CCR7pos
HADH	0.768345	2.108e-67	up	Tfh1_CCR7pos
NDUFB2	0.498219	3.32987e-67	up	Tfh1_CCR7pos
CLEC2B	0.566694	3.90557e-67	up	Tfh1_CCR7pos
PSMA7	0.507742	3.94057e-67	up	Tfh1_CCR7pos
DCP2	0.524528	4.77835e-67	up	Tfh1_CCR7pos
BID	0.747928	5.05454e-67	up	Tfh1_CCR7pos
NAA38	0.582243	5.14704e-67	up	Tfh1_CCR7pos
TOP2B	0.845715	5.48607e-67	up	Tfh1_CCR7pos
LY96	0.849045	5.96098e-67	up	Tfh1_CCR7pos
BNIP1	0.826171	5.97652e-67	up	Tfh1_CCR7pos
NDUFA1	0.465974	7.33853e-67	up	Tfh1_CCR7pos
CLDND1	0.644751	8.05869e-67	up	Tfh1_CCR7pos
N4BP2	0.722856	8.50372e-67	up	Tfh1_CCR7pos
NCOR1	0.54054	9.05836e-67	up	Tfh1_CCR7pos
GOLGB1	0.59033	9.34653e-67	up	Tfh1_CCR7pos
IFI27L2	0.678867	9.98694e-67	up	Tfh1_CCR7pos
RANBP9	0.638215	1.03116e-66	up	Tfh1_CCR7pos
DUSP2	0.394816	1.22283e-66	up	Tfh1_CCR7pos
SMARCE1	0.588998	1.29903e-66	up	Tfh1_CCR7pos
MTX1	0.664884	1.31435e-66	up	Tfh1_CCR7pos
YIPF3	0.608341	1.3289e-66	up	Tfh1_CCR7pos
PTPN7	0.693467	1.98181e-66	up	Tfh1_CCR7pos
WAS	0.513724	2.13458e-66	up	Tfh1_CCR7pos
MCTS1	0.622129	2.43067e-66	up	Tfh1_CCR7pos
ACOT8	0.800069	2.72995e-66	up	Tfh1_CCR7pos
TIMM17B	0.603696	3.13193e-66	up	Tfh1_CCR7pos
CD2BP2	0.67216	3.22458e-66	up	Tfh1_CCR7pos
ACTR2	0.502765	4.09876e-66	up	Tfh1_CCR7pos
WDR83OS	0.539073	4.23789e-66	up	Tfh1_CCR7pos
HSPD1	0.585578	4.8774e-66	up	Tfh1_CCR7pos
HIST1H3D	0.754086	7.27362e-66	up	Tfh1_CCR7pos
MOSPD3	0.705632	7.70703e-66	up	Tfh1_CCR7pos
INPP5D	0.707441	7.77618e-66	up	Tfh1_CCR7pos
RNF19A	0.559346	9.15841e-66	up	Tfh1_CCR7pos
GID8	0.569465	1.00843e-65	up	Tfh1_CCR7pos
TOR3A	0.738575	1.37435e-65	up	Tfh1_CCR7pos
AKAP13	0.535747	1.51999e-65	up	Tfh1_CCR7pos
CCT6A	0.594324	1.58538e-65	up	Tfh1_CCR7pos
GON7	0.833682	1.64581e-65	up	Tfh1_CCR7pos
PSMD14	0.634469	1.71955e-65	up	Tfh1_CCR7pos
LIMA1	0.727717	1.84918e-65	up	Tfh1_CCR7pos
SEC13	0.596454	2.07139e-65	up	Tfh1_CCR7pos
RALY	0.501905	2.74513e-65	up	Tfh1_CCR7pos
BNIP3L	0.583668	2.87212e-65	up	Tfh1_CCR7pos
CSNK2B	0.484162	5.07748e-65	up	Tfh1_CCR7pos
FKBP3	0.602416	7.22668e-65	up	Tfh1_CCR7pos
TMEM50A	0.519087	7.46966e-65	up	Tfh1_CCR7pos
TRAF3IP2	0.838245	9.3869e-65	up	Tfh1_CCR7pos
RNASEH2B	0.578442	1.31477e-64	up	Tfh1_CCR7pos
RNF213	0.527557	1.46932e-64	up	Tfh1_CCR7pos
NDUFA11	0.447539	1.52577e-64	up	Tfh1_CCR7pos
BIN1	0.524347	1.89553e-64	up	Tfh1_CCR7pos
TAF12	0.639524	1.97506e-64	up	Tfh1_CCR7pos
DRAP1	0.507732	1.97948e-64	up	Tfh1_CCR7pos
RNF181	0.582752	2.45891e-64	up	Tfh1_CCR7pos
COX16	0.583391	2.53009e-64	up	Tfh1_CCR7pos
NDUFV2	0.574541	2.80025e-64	up	Tfh1_CCR7pos
GSPT1	0.533847	3.14422e-64	up	Tfh1_CCR7pos
LDHA	0.43489	3.19234e-64	up	Tfh1_CCR7pos
CTSB	0.579061	4.27399e-64	up	Tfh1_CCR7pos
GBP5	0.784339	5.56463e-64	up	Tfh1_CCR7pos
MRPL13	0.610946	5.82566e-64	up	Tfh1_CCR7pos
HMGB2	0.811217	7.38899e-64	up	Tfh1_CCR7pos
SNX5	0.597089	7.70251e-64	up	Tfh1_CCR7pos
BICDL1	0.931753	9.29073e-64	up	Tfh1_CCR7pos
TMEM208	0.651896	9.44e-64	up	Tfh1_CCR7pos
NTAN1	0.60889	1.22523e-63	up	Tfh1_CCR7pos
CCT8	0.585293	1.32999e-63	up	Tfh1_CCR7pos
TYMP	0.764852	1.4936e-63	up	Tfh1_CCR7pos
ASL	1.02561	1.75099e-63	up	Tfh1_CCR7pos
DGCR6L	0.586017	1.95343e-63	up	Tfh1_CCR7pos
C12orf10	0.606489	2.15098e-63	up	Tfh1_CCR7pos
UBE2H	0.58513	2.74491e-63	up	Tfh1_CCR7pos
NOB1	0.580731	2.88489e-63	up	Tfh1_CCR7pos
TXNDC9	0.695207	3.08383e-63	up	Tfh1_CCR7pos
SARS2	0.905686	3.11363e-63	up	Tfh1_CCR7pos
CINP	0.792309	3.35193e-63	up	Tfh1_CCR7pos
CDC123	0.590686	4.32087e-63	up	Tfh1_CCR7pos
TMEM183A	0.529346	8.07696e-63	up	Tfh1_CCR7pos
SNRPC	0.545576	8.70317e-63	up	Tfh1_CCR7pos
FAM136A	0.61433	9.02499e-63	up	Tfh1_CCR7pos
MSL3	0.558545	1.12756e-62	up	Tfh1_CCR7pos
YWHAZ	0.293492	1.48271e-62	up	Tfh1_CCR7pos
CCT3	0.534419	1.53441e-62	up	Tfh1_CCR7pos
C16orf87	0.60017	1.95659e-62	up	Tfh1_CCR7pos
UQCRFS1	0.476164	2.7344e-62	up	Tfh1_CCR7pos
GARS	0.589789	3.87404e-62	up	Tfh1_CCR7pos
RABL6	0.626563	4.29845e-62	up	Tfh1_CCR7pos
RELB	0.559387	4.48835e-62	up	Tfh1_CCR7pos
IFI16	0.572446	5.08223e-62	up	Tfh1_CCR7pos
AIMP2	0.931323	5.16419e-62	up	Tfh1_CCR7pos
GOT2	0.707633	6.2645e-62	up	Tfh1_CCR7pos
HACD4	0.569189	6.48307e-62	up	Tfh1_CCR7pos
UBA1	0.643951	6.66034e-62	up	Tfh1_CCR7pos
RB1CC1	0.57736	7.61115e-62	up	Tfh1_CCR7pos
APIP	0.808227	8.75943e-62	up	Tfh1_CCR7pos
MRPL22	0.571982	8.93565e-62	up	Tfh1_CCR7pos
GRB2	0.518339	8.9421e-62	up	Tfh1_CCR7pos
TMEM179B	0.552	9.07518e-62	up	Tfh1_CCR7pos
EIF2S2	0.526472	9.41621e-62	up	Tfh1_CCR7pos
SIK3	0.59707	9.60444e-62	up	Tfh1_CCR7pos
CCDC47	0.68224	9.74282e-62	up	Tfh1_CCR7pos
UFC1	0.473457	1.11336e-61	up	Tfh1_CCR7pos
SELL	0.54188	1.21632e-61	up	Tfh1_CCR7pos
SYAP1	0.601768	1.35526e-61	up	Tfh1_CCR7pos
TNIK	0.597391	1.4905e-61	up	Tfh1_CCR7pos
CPSF6	0.55921	1.49348e-61	up	Tfh1_CCR7pos
COQ5	0.981665	1.5567e-61	up	Tfh1_CCR7pos
ANXA6	0.48627	1.71079e-61	up	Tfh1_CCR7pos
TMOD3	0.523528	1.77501e-61	up	Tfh1_CCR7pos
CAPN1	0.62437	2.04796e-61	up	Tfh1_CCR7pos
MRPS15	0.536553	2.52915e-61	up	Tfh1_CCR7pos
HELZ	0.585982	2.69926e-61	up	Tfh1_CCR7pos
CUL3	0.556242	2.87695e-61	up	Tfh1_CCR7pos
PHTF1	1.16591	4.395e-61	up	Tfh1_CCR7pos
NRDC	0.525619	4.464e-61	up	Tfh1_CCR7pos
SEPTIN1	0.461803	4.55369e-61	up	Tfh1_CCR7pos
B4GALT3	0.627725	4.70571e-61	up	Tfh1_CCR7pos
INPP5K	0.591162	5.30444e-61	up	Tfh1_CCR7pos
PRKAG1	0.681787	5.50363e-61	up	Tfh1_CCR7pos
NDUFA8	0.679984	5.98816e-61	up	Tfh1_CCR7pos
STMP1	0.505608	6.4688e-61	up	Tfh1_CCR7pos
WDR45	0.649823	7.25014e-61	up	Tfh1_CCR7pos
VASP	0.630614	7.48106e-61	up	Tfh1_CCR7pos
RMDN1	0.699884	7.83358e-61	up	Tfh1_CCR7pos
CMC2	0.509532	7.90523e-61	up	Tfh1_CCR7pos
ITGB7	0.577248	8.27846e-61	up	Tfh1_CCR7pos
GSR	0.785448	8.67787e-61	up	Tfh1_CCR7pos
AURKAIP1	0.531152	9.74144e-61	up	Tfh1_CCR7pos
ARMC6	0.93111	1.08422e-60	up	Tfh1_CCR7pos
NDUFA6	0.531246	1.08936e-60	up	Tfh1_CCR7pos
BTBD1	0.643342	1.12084e-60	up	Tfh1_CCR7pos
PMF1	0.565767	1.25321e-60	up	Tfh1_CCR7pos
CHD4	0.628125	1.44428e-60	up	Tfh1_CCR7pos
GSTO1	0.656079	2.33172e-60	up	Tfh1_CCR7pos
TSPOAP1-AS1	0.757148	2.49963e-60	up	Tfh1_CCR7pos
RPS6KA1	0.628229	2.58002e-60	up	Tfh1_CCR7pos
NIPSNAP3A	1.05925	2.61571e-60	up	Tfh1_CCR7pos
SUPT4H1	0.546093	5.34588e-60	up	Tfh1_CCR7pos
STRAP	0.511388	6.66525e-60	up	Tfh1_CCR7pos
PGM2L1	0.976573	7.57862e-60	up	Tfh1_CCR7pos
ABHD17A	0.462047	7.61022e-60	up	Tfh1_CCR7pos
BLOC1S2	0.521131	7.82997e-60	up	Tfh1_CCR7pos
MRPS14	0.842762	9.38313e-60	up	Tfh1_CCR7pos
IP6K2	0.578856	1.06482e-59	up	Tfh1_CCR7pos
CLTC	0.657354	1.09747e-59	up	Tfh1_CCR7pos
ACOT2	0.830938	1.13447e-59	up	Tfh1_CCR7pos
GNAI3	0.525783	1.20424e-59	up	Tfh1_CCR7pos
ETF1	0.557748	1.4705e-59	up	Tfh1_CCR7pos
AGK	0.830976	1.86712e-59	up	Tfh1_CCR7pos
HNRNPK	0.356548	1.93324e-59	up	Tfh1_CCR7pos
FMNL1	0.497431	2.15012e-59	up	Tfh1_CCR7pos
UBE2D2	0.380099	2.16489e-59	up	Tfh1_CCR7pos
SEPTIN6	0.420275	2.17568e-59	up	Tfh1_CCR7pos
ARHGAP18	1.13789	2.35655e-59	up	Tfh1_CCR7pos
SEPTIN9	0.390115	2.5794e-59	up	Tfh1_CCR7pos
RBCK1	0.520293	2.92662e-59	up	Tfh1_CCR7pos
SF3B4	0.548445	3.06222e-59	up	Tfh1_CCR7pos
HSP90AA1	0.321375	3.24889e-59	up	Tfh1_CCR7pos
CLPTM1L	0.602016	3.48888e-59	up	Tfh1_CCR7pos
GDI2	0.520292	3.93066e-59	up	Tfh1_CCR7pos
ARMT1	1.02626	4.07618e-59	up	Tfh1_CCR7pos
NDUFS4	0.547766	4.29704e-59	up	Tfh1_CCR7pos
CDC34	0.627642	5.47435e-59	up	Tfh1_CCR7pos
CASP3	0.976425	5.9491e-59	up	Tfh1_CCR7pos
UBE2V1	0.493683	6.03198e-59	up	Tfh1_CCR7pos
RALBP1	0.502567	6.59835e-59	up	Tfh1_CCR7pos
DCAF11	0.598063	7.43367e-59	up	Tfh1_CCR7pos
GNB2	0.479179	7.79285e-59	up	Tfh1_CCR7pos
TIPARP	0.529775	8.56967e-59	up	Tfh1_CCR7pos
MCOLN2	1.1638	8.8398e-59	up	Tfh1_CCR7pos
CLINT1	0.534834	1.01128e-58	up	Tfh1_CCR7pos
HDGF	0.598403	1.16753e-58	up	Tfh1_CCR7pos
NDUFS7	0.519362	1.6725e-58	up	Tfh1_CCR7pos
HEXA	0.598408	1.68287e-58	up	Tfh1_CCR7pos
ATP6V1F	0.500123	1.82618e-58	up	Tfh1_CCR7pos
IMMT	0.576838	1.98042e-58	up	Tfh1_CCR7pos
RBBP4	0.540858	2.07292e-58	up	Tfh1_CCR7pos
POLDIP2	0.575877	2.10583e-58	up	Tfh1_CCR7pos
ZNF217	0.730319	2.58898e-58	up	Tfh1_CCR7pos
ARHGAP30	0.533932	2.65496e-58	up	Tfh1_CCR7pos
NELFCD	0.590297	3.2483e-58	up	Tfh1_CCR7pos
SLC25A46	0.623121	3.50757e-58	up	Tfh1_CCR7pos
SNRPB	0.492253	3.51413e-58	up	Tfh1_CCR7pos
PSENEN	0.572962	3.69653e-58	up	Tfh1_CCR7pos
SFT2D1	0.673557	3.98147e-58	up	Tfh1_CCR7pos
KLHDC3	0.549753	5.00783e-58	up	Tfh1_CCR7pos
TAP2	0.498908	5.6264e-58	up	Tfh1_CCR7pos
CPNE1	0.492857	5.97629e-58	up	Tfh1_CCR7pos
COMMD9	0.538471	6.69549e-58	up	Tfh1_CCR7pos
MIS18BP1	0.579714	6.84058e-58	up	Tfh1_CCR7pos
M6PR	0.49735	6.95446e-58	up	Tfh1_CCR7pos
EWSR1	0.497211	8.82194e-58	up	Tfh1_CCR7pos
NUDT1	0.664257	9.83563e-58	up	Tfh1_CCR7pos
PXMP2	0.961006	1.09782e-57	up	Tfh1_CCR7pos
BZW2	0.595198	1.18846e-57	up	Tfh1_CCR7pos
SDF2	0.680732	1.31125e-57	up	Tfh1_CCR7pos
FAM192A	0.679957	1.33987e-57	up	Tfh1_CCR7pos
SVBP	0.525115	1.70269e-57	up	Tfh1_CCR7pos
TRAF7	0.691564	1.88979e-57	up	Tfh1_CCR7pos
COMT	0.562081	2.01587e-57	up	Tfh1_CCR7pos
TMEM9B	0.530426	2.23241e-57	up	Tfh1_CCR7pos
THAP4	0.63242	2.38139e-57	up	Tfh1_CCR7pos
MRPS33	0.639216	2.52846e-57	up	Tfh1_CCR7pos
UPF3A	0.463966	2.71588e-57	up	Tfh1_CCR7pos
PCSK7	0.576407	3.35803e-57	up	Tfh1_CCR7pos
ACTR1A	0.710827	4.25239e-57	up	Tfh1_CCR7pos
RER1	0.492013	5.04315e-57	up	Tfh1_CCR7pos
DMAC1	0.565008	5.46247e-57	up	Tfh1_CCR7pos
GPI	0.519129	5.66692e-57	up	Tfh1_CCR7pos
MRPL4	0.538165	5.82964e-57	up	Tfh1_CCR7pos
CS	0.536585	7.49166e-57	up	Tfh1_CCR7pos
FAM126A	0.932463	8.10877e-57	up	Tfh1_CCR7pos
ANXA2	0.767939	8.31239e-57	up	Tfh1_CCR7pos
ACIN1	0.490538	9.18624e-57	up	Tfh1_CCR7pos
CISD3	0.542434	9.52159e-57	up	Tfh1_CCR7pos
HPRT1	0.602686	1.09034e-56	up	Tfh1_CCR7pos
ITGAL	0.563287	1.13243e-56	up	Tfh1_CCR7pos
MTHFD2	0.649981	1.54196e-56	up	Tfh1_CCR7pos
NDUFA10	0.502207	1.80092e-56	up	Tfh1_CCR7pos
GYG1	0.593533	1.99192e-56	up	Tfh1_CCR7pos
PAFAH1B3	0.570556	2.27496e-56	up	Tfh1_CCR7pos
TRANK1	0.761538	2.40179e-56	up	Tfh1_CCR7pos
ADRM1	0.550093	2.96837e-56	up	Tfh1_CCR7pos
HK1	0.666236	3.4024e-56	up	Tfh1_CCR7pos
CYB5R4	0.568236	3.53106e-56	up	Tfh1_CCR7pos
FDX1	0.550717	3.5826e-56	up	Tfh1_CCR7pos
UBC	0.228586	4.07993e-56	up	Tfh1_CCR7pos
UBB	0.31059	4.99986e-56	up	Tfh1_CCR7pos
NDUFB4	0.457493	5.04681e-56	up	Tfh1_CCR7pos
ATIC	0.518005	5.08073e-56	up	Tfh1_CCR7pos
FAM49B	0.486445	5.34803e-56	up	Tfh1_CCR7pos
ATP1B3	0.57842	5.76471e-56	up	Tfh1_CCR7pos
TXNRD1	0.710421	6.71356e-56	up	Tfh1_CCR7pos
HNRNPA3	0.454286	9.93039e-56	up	Tfh1_CCR7pos
CTDSP2	0.540698	1.0716e-55	up	Tfh1_CCR7pos
FDFT1	0.496963	1.08412e-55	up	Tfh1_CCR7pos
EFHD2	0.453797	1.29459e-55	up	Tfh1_CCR7pos
IQGAP1	0.482151	1.39436e-55	up	Tfh1_CCR7pos
C1orf122	0.542491	1.82299e-55	up	Tfh1_CCR7pos
NFATC2	0.559919	1.88243e-55	up	Tfh1_CCR7pos
RRP36	0.573649	1.90935e-55	up	Tfh1_CCR7pos
SMC6	0.862908	2.47695e-55	up	Tfh1_CCR7pos
CD5	0.493687	2.83138e-55	up	Tfh1_CCR7pos
POLR1D	0.445543	2.84541e-55	up	Tfh1_CCR7pos
IFT27	0.826179	2.96625e-55	up	Tfh1_CCR7pos
HCFC1R1	0.551331	3.10077e-55	up	Tfh1_CCR7pos
MCM3	0.887677	3.4671e-55	up	Tfh1_CCR7pos
EVL	0.336122	4.14294e-55	up	Tfh1_CCR7pos
TP53INP1	0.720204	4.20161e-55	up	Tfh1_CCR7pos
SH3KBP1	0.465663	4.88401e-55	up	Tfh1_CCR7pos
CAPRIN1	0.546501	5.48124e-55	up	Tfh1_CCR7pos
WSB2	0.69351	7.93563e-55	up	Tfh1_CCR7pos
HNRNPD	0.4719	7.94377e-55	up	Tfh1_CCR7pos
NUTF2	0.506225	9.23151e-55	up	Tfh1_CCR7pos
SAE1	0.538137	9.62943e-55	up	Tfh1_CCR7pos
TMED3	0.546682	1.19153e-54	up	Tfh1_CCR7pos
PTEN	0.535975	1.27307e-54	up	Tfh1_CCR7pos
MAP1LC3B	0.478674	1.34398e-54	up	Tfh1_CCR7pos
HERC1	0.577927	1.44798e-54	up	Tfh1_CCR7pos
RASSF2	0.803221	1.50276e-54	up	Tfh1_CCR7pos
GNL1	0.5287	1.67423e-54	up	Tfh1_CCR7pos
MRPL54	0.445848	1.68903e-54	up	Tfh1_CCR7pos
ATF7IP2	0.481543	1.69367e-54	up	Tfh1_CCR7pos
MAPK1	0.559815	1.98226e-54	up	Tfh1_CCR7pos
FRG1	0.489009	2.03403e-54	up	Tfh1_CCR7pos
GNPDA1	0.815322	2.07774e-54	up	Tfh1_CCR7pos
AP1M1	0.49362	2.09499e-54	up	Tfh1_CCR7pos
ALOX5AP	0.573919	2.17019e-54	up	Tfh1_CCR7pos
OCEL1	0.688747	2.68016e-54	up	Tfh1_CCR7pos
MEMO1	0.766469	2.89075e-54	up	Tfh1_CCR7pos
LDLR	0.942094	3.02673e-54	up	Tfh1_CCR7pos
PDIA6	0.55741	3.20392e-54	up	Tfh1_CCR7pos
PSMD1	0.60844	3.62072e-54	up	Tfh1_CCR7pos
NDUFB7	0.489122	3.78832e-54	up	Tfh1_CCR7pos
NADSYN1	0.588647	3.84927e-54	up	Tfh1_CCR7pos
SLC35B1	0.783162	4.30373e-54	up	Tfh1_CCR7pos
ANKRD39	0.617805	5.30997e-54	up	Tfh1_CCR7pos
TLE5	0.266281	5.83697e-54	up	Tfh1_CCR7pos
RWDD4	0.562388	6.0251e-54	up	Tfh1_CCR7pos
BTG3	0.513319	6.09783e-54	up	Tfh1_CCR7pos
ABI1	0.530582	7.01755e-54	up	Tfh1_CCR7pos
PDZD8	0.635917	7.06012e-54	up	Tfh1_CCR7pos
NSD2	0.833948	7.25731e-54	up	Tfh1_CCR7pos
COPS8	0.559217	8.10628e-54	up	Tfh1_CCR7pos
PML	0.626993	8.7521e-54	up	Tfh1_CCR7pos
ZNF106	0.483029	9.39786e-54	up	Tfh1_CCR7pos
ROCK1	0.442623	1.00726e-53	up	Tfh1_CCR7pos
PPP2R5D	0.748143	1.37443e-53	up	Tfh1_CCR7pos
NT5C	0.508893	1.39191e-53	up	Tfh1_CCR7pos
NDUFB11	0.376153	1.43087e-53	up	Tfh1_CCR7pos
ARF3	0.59534	1.66289e-53	up	Tfh1_CCR7pos
NBR1	0.561535	1.68467e-53	up	Tfh1_CCR7pos
PSMA1	0.465543	1.77199e-53	up	Tfh1_CCR7pos
USP39	0.646444	1.87971e-53	up	Tfh1_CCR7pos
RPUSD3	0.568979	1.88327e-53	up	Tfh1_CCR7pos
SDHB	0.501737	1.93276e-53	up	Tfh1_CCR7pos
CERS6	0.588164	2.03105e-53	up	Tfh1_CCR7pos
CLPP	0.481555	2.2157e-53	up	Tfh1_CCR7pos
MPC2	0.483391	2.2641e-53	up	Tfh1_CCR7pos
TOR2A	0.845693	2.58208e-53	up	Tfh1_CCR7pos
PRELID1	0.504629	2.6182e-53	up	Tfh1_CCR7pos
SIRT2	0.623919	2.90361e-53	up	Tfh1_CCR7pos
ITGB1BP1	0.531214	2.94673e-53	up	Tfh1_CCR7pos
CCDC32	0.609711	2.95094e-53	up	Tfh1_CCR7pos
PTPN2	0.451475	3.02328e-53	up	Tfh1_CCR7pos
PPP2R5A	0.588739	3.37001e-53	up	Tfh1_CCR7pos
WDFY1	0.78289	3.57053e-53	up	Tfh1_CCR7pos
DDX54	0.531561	3.75478e-53	up	Tfh1_CCR7pos
ISY1	0.526609	4.01925e-53	up	Tfh1_CCR7pos
CDV3	0.433634	4.13135e-53	up	Tfh1_CCR7pos
RAB4B	0.591605	4.49889e-53	up	Tfh1_CCR7pos
TSG101	0.623018	5.82961e-53	up	Tfh1_CCR7pos
STARD7	0.517741	6.27188e-53	up	Tfh1_CCR7pos
PARP14	0.60523	6.4721e-53	up	Tfh1_CCR7pos
DOK2	0.509604	7.37364e-53	up	Tfh1_CCR7pos
SRP9	0.492616	8.42042e-53	up	Tfh1_CCR7pos
STYXL1	0.886049	9.1464e-53	up	Tfh1_CCR7pos
BCKDK	0.900741	1.00561e-52	up	Tfh1_CCR7pos
MRPS18C	0.54936	1.02837e-52	up	Tfh1_CCR7pos
PARP9	0.628849	1.09908e-52	up	Tfh1_CCR7pos
NUDT2	0.531938	1.11174e-52	up	Tfh1_CCR7pos
OTUB1	0.478813	1.21379e-52	up	Tfh1_CCR7pos
HSPA4	0.514458	1.37188e-52	up	Tfh1_CCR7pos
ANP32B	0.370485	1.37267e-52	up	Tfh1_CCR7pos
CALCOCO2	0.488903	1.48315e-52	up	Tfh1_CCR7pos
SNRPE	0.528285	1.6082e-52	up	Tfh1_CCR7pos
ORMDL2	0.660724	1.66839e-52	up	Tfh1_CCR7pos
GUK1	0.398417	1.67845e-52	up	Tfh1_CCR7pos
LAPTM4A	0.524235	1.96815e-52	up	Tfh1_CCR7pos
SLC39A7	0.672397	2.11827e-52	up	Tfh1_CCR7pos
IDH3G	0.480772	2.26225e-52	up	Tfh1_CCR7pos
USB1	0.609671	2.46304e-52	up	Tfh1_CCR7pos
ZCRB1	0.506269	2.80508e-52	up	Tfh1_CCR7pos
DDX49	0.621745	3.01571e-52	up	Tfh1_CCR7pos
XRN2	0.46972	3.31788e-52	up	Tfh1_CCR7pos
WASHC3	0.481792	3.35331e-52	up	Tfh1_CCR7pos
PTPN6	0.500242	3.64024e-52	up	Tfh1_CCR7pos
IDH3B	0.503991	4.02464e-52	up	Tfh1_CCR7pos
HNRNPA2B1	0.384257	5.64979e-52	up	Tfh1_CCR7pos
PTPRJ	0.572869	6.11089e-52	up	Tfh1_CCR7pos
LINC-PINT	0.5895	6.36029e-52	up	Tfh1_CCR7pos
RAP2B	0.500644	6.52259e-52	up	Tfh1_CCR7pos
HIST2H2AC	0.609063	6.85741e-52	up	Tfh1_CCR7pos
VDAC3	0.493594	7.07505e-52	up	Tfh1_CCR7pos
ZDHHC3	0.547217	7.44246e-52	up	Tfh1_CCR7pos
UBE2D3	0.314384	7.49366e-52	up	Tfh1_CCR7pos
SUPT16H	0.528382	8.42073e-52	up	Tfh1_CCR7pos
WDR26	0.627445	9.8445e-52	up	Tfh1_CCR7pos
PPP4R2	0.467422	1.10459e-51	up	Tfh1_CCR7pos
LMAN1	0.508126	1.20095e-51	up	Tfh1_CCR7pos
COPS5	0.491714	1.42329e-51	up	Tfh1_CCR7pos
PWP1	0.476793	1.62182e-51	up	Tfh1_CCR7pos
PPP6C	0.485738	1.65877e-51	up	Tfh1_CCR7pos
MRPS34	0.483195	1.75519e-51	up	Tfh1_CCR7pos
STXBP2	0.498463	1.75618e-51	up	Tfh1_CCR7pos
SF3B6	0.479032	2.08347e-51	up	Tfh1_CCR7pos
DCAF7	0.570936	2.19298e-51	up	Tfh1_CCR7pos
SNRPF	0.489801	2.2637e-51	up	Tfh1_CCR7pos
EIF4G2	0.382699	2.30271e-51	up	Tfh1_CCR7pos
TXNL4A	0.473333	2.71711e-51	up	Tfh1_CCR7pos
NUDT16	0.930202	3.31834e-51	up	Tfh1_CCR7pos
PFKL	0.496045	3.56855e-51	up	Tfh1_CCR7pos
NUDT22	0.531561	3.81318e-51	up	Tfh1_CCR7pos
LIMS1	0.510596	4.22414e-51	up	Tfh1_CCR7pos
IFT20	0.570204	4.57744e-51	up	Tfh1_CCR7pos
AL441992.1	0.907767	5.24382e-51	up	Tfh1_CCR7pos
TIMM10	0.522457	5.4242e-51	up	Tfh1_CCR7pos
AKIP1	0.851853	6.11127e-51	up	Tfh1_CCR7pos
EFTUD2	0.67537	7.25455e-51	up	Tfh1_CCR7pos
RAB27A	0.580308	7.6859e-51	up	Tfh1_CCR7pos
MRPL11	0.48391	8.57705e-51	up	Tfh1_CCR7pos
TPP2	0.443135	8.75265e-51	up	Tfh1_CCR7pos
PHKB	0.685324	9.70499e-51	up	Tfh1_CCR7pos
PREP	0.722631	1.10019e-50	up	Tfh1_CCR7pos
WDR77	0.750743	1.56868e-50	up	Tfh1_CCR7pos
ATP2B4	0.576848	2.31906e-50	up	Tfh1_CCR7pos
NNT	0.680073	2.91479e-50	up	Tfh1_CCR7pos
CKS1B	1.05117	3.78532e-50	up	Tfh1_CCR7pos
NADK	0.674409	3.83699e-50	up	Tfh1_CCR7pos
CCDC57	0.478918	3.90984e-50	up	Tfh1_CCR7pos
SRPK2	0.493819	5.08947e-50	up	Tfh1_CCR7pos
STX10	0.482897	5.21682e-50	up	Tfh1_CCR7pos
NAPA	0.454412	6.47281e-50	up	Tfh1_CCR7pos
YJU2	0.582864	6.858e-50	up	Tfh1_CCR7pos
PDCD1	0.726613	9.28814e-50	up	Tfh1_CCR7pos
TBXAS1	1.09417	9.4422e-50	up	Tfh1_CCR7pos
CRIPT	0.716157	9.70248e-50	up	Tfh1_CCR7pos
LRMP	0.628702	1.00604e-49	up	Tfh1_CCR7pos
PIM1	0.492219	1.23821e-49	up	Tfh1_CCR7pos
VAMP7	0.583406	1.2469e-49	up	Tfh1_CCR7pos
UBLCP1	0.493788	1.65792e-49	up	Tfh1_CCR7pos
SSR3	0.489047	1.81348e-49	up	Tfh1_CCR7pos
DDX19B	0.568754	1.91094e-49	up	Tfh1_CCR7pos
TUBA1C	0.591092	2.50128e-49	up	Tfh1_CCR7pos
TLN1	0.477593	2.71717e-49	up	Tfh1_CCR7pos
SLC9A9	0.678878	2.8817e-49	up	Tfh1_CCR7pos
TIGAR	0.76753	3.06537e-49	up	Tfh1_CCR7pos
SDHA	0.442865	3.34554e-49	up	Tfh1_CCR7pos
ATG2A	0.766752	3.54014e-49	up	Tfh1_CCR7pos
EIF3F	0.273592	3.60345e-49	up	Tfh1_CCR7pos
SLC25A6	0.256728	3.62447e-49	up	Tfh1_CCR7pos
AHSA1	0.595111	3.71354e-49	up	Tfh1_CCR7pos
SLC25A33	0.809806	4.19361e-49	up	Tfh1_CCR7pos
PYM1	0.528275	4.35995e-49	up	Tfh1_CCR7pos
PSMD11	0.493657	4.40765e-49	up	Tfh1_CCR7pos
ATF4	0.475135	4.56352e-49	up	Tfh1_CCR7pos
THOC7	0.468114	4.94112e-49	up	Tfh1_CCR7pos
MZT2A	0.434875	5.01427e-49	up	Tfh1_CCR7pos
CISD2	0.493656	5.23799e-49	up	Tfh1_CCR7pos
ROMO1	0.468937	5.32113e-49	up	Tfh1_CCR7pos
CNIH1	0.477636	5.39424e-49	up	Tfh1_CCR7pos
AP2A1	0.706408	5.61326e-49	up	Tfh1_CCR7pos
NEDD8	0.422888	6.39286e-49	up	Tfh1_CCR7pos
ALDH16A1	0.719479	6.92101e-49	up	Tfh1_CCR7pos
SMIM7	0.532136	7.02132e-49	up	Tfh1_CCR7pos
NDUFS8	0.494966	7.53098e-49	up	Tfh1_CCR7pos
G6PD	0.634187	7.90311e-49	up	Tfh1_CCR7pos
PSMA3	0.520777	9.95999e-49	up	Tfh1_CCR7pos
2002-03-01	0.527289	1.01066e-48	up	Tfh1_CCR7pos
UCHL3	0.553081	1.04183e-48	up	Tfh1_CCR7pos
PTPA	0.574964	1.07649e-48	up	Tfh1_CCR7pos
PRPF40A	0.469595	1.09208e-48	up	Tfh1_CCR7pos
DUSP23	0.574477	1.12226e-48	up	Tfh1_CCR7pos
PCK2	0.905391	1.13751e-48	up	Tfh1_CCR7pos
UFD1	0.481097	1.29205e-48	up	Tfh1_CCR7pos
MT-CO2	0.252122	1.33214e-48	up	Tfh1_CCR7pos
PAICS	0.701948	1.48564e-48	up	Tfh1_CCR7pos
ABCF1	0.469648	1.84234e-48	up	Tfh1_CCR7pos
LRBA	0.579974	2.0193e-48	up	Tfh1_CCR7pos
DERA	0.717298	2.05308e-48	up	Tfh1_CCR7pos
TRMT112	0.466229	2.31701e-48	up	Tfh1_CCR7pos
SLC5A3	0.789667	2.39843e-48	up	Tfh1_CCR7pos
HUWE1	0.551036	3.06612e-48	up	Tfh1_CCR7pos
UBR2	0.573399	3.17954e-48	up	Tfh1_CCR7pos
CCNDBP1	0.452707	3.3451e-48	up	Tfh1_CCR7pos
NIBAN1	0.863573	3.56882e-48	up	Tfh1_CCR7pos
EVI2B	0.443197	4.17376e-48	up	Tfh1_CCR7pos
HNRNPR	0.446138	4.41158e-48	up	Tfh1_CCR7pos
WARS	0.764112	4.51865e-48	up	Tfh1_CCR7pos
MED25	0.657943	5.33467e-48	up	Tfh1_CCR7pos
ANXA1	0.669705	6.54924e-48	up	Tfh1_CCR7pos
PRKCB	0.413586	7.28887e-48	up	Tfh1_CCR7pos
C8orf76	0.609402	7.9932e-48	up	Tfh1_CCR7pos
BABAM1	0.478815	8.08143e-48	up	Tfh1_CCR7pos
GPS1	0.489185	8.67696e-48	up	Tfh1_CCR7pos
CHMP4B	0.518541	8.82045e-48	up	Tfh1_CCR7pos
VBP1	0.514311	9.42098e-48	up	Tfh1_CCR7pos
MACF1	0.491305	9.80496e-48	up	Tfh1_CCR7pos
LYRM4	0.691268	1.04787e-47	up	Tfh1_CCR7pos
CNPPD1	0.45224	1.24386e-47	up	Tfh1_CCR7pos
ATP5PD	0.387659	1.34873e-47	up	Tfh1_CCR7pos
C2orf68	0.7803	1.38817e-47	up	Tfh1_CCR7pos
SLC52A2	0.684688	1.40779e-47	up	Tfh1_CCR7pos
ATOX1	0.484507	1.55095e-47	up	Tfh1_CCR7pos
SS18L2	0.435834	1.64465e-47	up	Tfh1_CCR7pos
TRAFD1	0.677064	1.92086e-47	up	Tfh1_CCR7pos
PSMC3	0.49246	2.08832e-47	up	Tfh1_CCR7pos
CHMP4A	0.431448	2.83959e-47	up	Tfh1_CCR7pos
ANAPC5	0.408248	2.91804e-47	up	Tfh1_CCR7pos
TMX1	0.477029	3.49235e-47	up	Tfh1_CCR7pos
MED13L	0.50462	3.57678e-47	up	Tfh1_CCR7pos
MYO1G	0.471418	3.59288e-47	up	Tfh1_CCR7pos
SPNS1	0.612838	4.01973e-47	up	Tfh1_CCR7pos
GSDMD	0.48409	4.21056e-47	up	Tfh1_CCR7pos
DEF6	0.451972	5.80735e-47	up	Tfh1_CCR7pos
HIKESHI	0.455062	5.85303e-47	up	Tfh1_CCR7pos
SRP72	0.442586	6.31662e-47	up	Tfh1_CCR7pos
CARS	0.645432	6.53715e-47	up	Tfh1_CCR7pos
MRPS9	0.539241	7.57916e-47	up	Tfh1_CCR7pos
DNAJB11	0.556175	7.80386e-47	up	Tfh1_CCR7pos
RUFY1	0.68526	8.17326e-47	up	Tfh1_CCR7pos
NFKB1	0.424648	8.32598e-47	up	Tfh1_CCR7pos
ALDOA	0.401008	1.09583e-46	up	Tfh1_CCR7pos
ATP6V1B2	0.646296	1.12667e-46	up	Tfh1_CCR7pos
PSMG2	0.452649	1.14676e-46	up	Tfh1_CCR7pos
C1orf43	0.435363	1.14898e-46	up	Tfh1_CCR7pos
KIAA2013	0.556816	1.18808e-46	up	Tfh1_CCR7pos
LAGE3	0.49477	1.20887e-46	up	Tfh1_CCR7pos
CCDC124	0.457277	1.2468e-46	up	Tfh1_CCR7pos
SEPTIN11	0.760009	1.32524e-46	up	Tfh1_CCR7pos
EIF2B2	0.682004	1.50386e-46	up	Tfh1_CCR7pos
DNAJC8	0.393668	1.5979e-46	up	Tfh1_CCR7pos
AKR7A2	0.486968	1.80734e-46	up	Tfh1_CCR7pos
EML4	0.383747	1.99871e-46	up	Tfh1_CCR7pos
PRCC	0.579748	2.02086e-46	up	Tfh1_CCR7pos
MRPS23	0.537477	2.04134e-46	up	Tfh1_CCR7pos
ECHS1	0.468168	2.04302e-46	up	Tfh1_CCR7pos
HIST1H2BN	0.893514	2.17508e-46	up	Tfh1_CCR7pos
MOB4	0.427232	2.19853e-46	up	Tfh1_CCR7pos
TPGS1	0.515396	2.25922e-46	up	Tfh1_CCR7pos
RPP25L	0.760661	2.51233e-46	up	Tfh1_CCR7pos
PPP1R12A	0.413203	2.55933e-46	up	Tfh1_CCR7pos
PIN1	0.436092	2.56348e-46	up	Tfh1_CCR7pos
KPNA3	0.470446	2.61157e-46	up	Tfh1_CCR7pos
GLIPR2	0.63938	2.62795e-46	up	Tfh1_CCR7pos
APEH	0.516504	2.92358e-46	up	Tfh1_CCR7pos
POLR3K	0.755959	3.04984e-46	up	Tfh1_CCR7pos
AP1B1	0.669721	3.35674e-46	up	Tfh1_CCR7pos
ANP32A	0.424199	3.43406e-46	up	Tfh1_CCR7pos
FLNA	0.488301	3.694e-46	up	Tfh1_CCR7pos
CD47	0.423667	3.80829e-46	up	Tfh1_CCR7pos
RAB11B	0.430093	4.01005e-46	up	Tfh1_CCR7pos
R3HDM1	0.53296	4.05314e-46	up	Tfh1_CCR7pos
ST8SIA4	0.601911	4.2712e-46	up	Tfh1_CCR7pos
SMARCB1	0.474705	4.72035e-46	up	Tfh1_CCR7pos
NDUFB1	0.437634	4.79333e-46	up	Tfh1_CCR7pos
CIAO2B	0.424493	4.86196e-46	up	Tfh1_CCR7pos
HTATSF1	0.469614	4.8889e-46	up	Tfh1_CCR7pos
GIT2	0.450476	4.93561e-46	up	Tfh1_CCR7pos
IER3IP1	0.464826	5.39756e-46	up	Tfh1_CCR7pos
PDCL3	0.455971	5.68337e-46	up	Tfh1_CCR7pos
SNX2	0.453283	5.84317e-46	up	Tfh1_CCR7pos
BLVRA	0.51146	5.86556e-46	up	Tfh1_CCR7pos
TBC1D10C	0.414673	6.71768e-46	up	Tfh1_CCR7pos
TFPT	0.630352	6.74801e-46	up	Tfh1_CCR7pos
MVB12A	0.680718	6.85103e-46	up	Tfh1_CCR7pos
GSK3A	0.507667	7.37429e-46	up	Tfh1_CCR7pos
MT-CO3	0.255186	7.74974e-46	up	Tfh1_CCR7pos
ARID5B	0.384046	8.14796e-46	up	Tfh1_CCR7pos
TOMM22	0.446762	8.91774e-46	up	Tfh1_CCR7pos
EVI2A	0.533187	9.28072e-46	up	Tfh1_CCR7pos
RFK	0.731835	9.60654e-46	up	Tfh1_CCR7pos
GATA3	0.505618	1.0755e-45	up	Tfh1_CCR7pos
MRPL18	0.485002	1.12601e-45	up	Tfh1_CCR7pos
ATG101	0.694776	1.13474e-45	up	Tfh1_CCR7pos
DUSP10	0.708976	1.20492e-45	up	Tfh1_CCR7pos
KPNA2	0.587259	1.31306e-45	up	Tfh1_CCR7pos
CKLF	0.434001	1.32898e-45	up	Tfh1_CCR7pos
CGAS	0.689685	1.39078e-45	up	Tfh1_CCR7pos
DCTPP1	0.591378	1.46317e-45	up	Tfh1_CCR7pos
COX7A2L	0.419706	1.5541e-45	up	Tfh1_CCR7pos
SESN3	0.485904	1.61842e-45	up	Tfh1_CCR7pos
TACC3	0.509885	1.86656e-45	up	Tfh1_CCR7pos
ME2	0.496261	1.9185e-45	up	Tfh1_CCR7pos
NAA20	0.450452	2.22721e-45	up	Tfh1_CCR7pos
KDM7A	0.549619	2.39881e-45	up	Tfh1_CCR7pos
SRSF9	0.426476	2.46625e-45	up	Tfh1_CCR7pos
PIK3CG	0.79234	2.49631e-45	up	Tfh1_CCR7pos
MCRS1	0.517238	2.90904e-45	up	Tfh1_CCR7pos
ADAR	0.430132	3.01219e-45	up	Tfh1_CCR7pos
ANKRD55	0.758811	3.0937e-45	up	Tfh1_CCR7pos
DAPP1	0.863274	3.15298e-45	up	Tfh1_CCR7pos
ELOF1	0.453106	3.53386e-45	up	Tfh1_CCR7pos
CCDC50	0.703838	3.70098e-45	up	Tfh1_CCR7pos
MRPL48	0.480394	3.83546e-45	up	Tfh1_CCR7pos
NONO	0.456345	3.98699e-45	up	Tfh1_CCR7pos
MRPL21	0.429315	4.03737e-45	up	Tfh1_CCR7pos
SPAG7	0.388646	4.12764e-45	up	Tfh1_CCR7pos
TSPAN17	0.780551	4.91556e-45	up	Tfh1_CCR7pos
ATXN10	0.516517	5.23569e-45	up	Tfh1_CCR7pos
PDCD6	0.455622	5.53139e-45	up	Tfh1_CCR7pos
NSD1	0.420468	6.02134e-45	up	Tfh1_CCR7pos
TMCO1	0.41572	6.13389e-45	up	Tfh1_CCR7pos
GTF2I	0.532341	6.91729e-45	up	Tfh1_CCR7pos
DDRGK1	0.479449	8.85662e-45	up	Tfh1_CCR7pos
HMOX2	0.467993	9.35372e-45	up	Tfh1_CCR7pos
CAPNS1	0.412682	1.06889e-44	up	Tfh1_CCR7pos
AHCYL1	0.619332	1.07233e-44	up	Tfh1_CCR7pos
USF2	0.520756	1.23772e-44	up	Tfh1_CCR7pos
ELAVL1	0.432412	1.30307e-44	up	Tfh1_CCR7pos
SYNC	0.486264	1.43862e-44	up	Tfh1_CCR7pos
DNPH1	0.468008	1.52171e-44	up	Tfh1_CCR7pos
MLEC	0.552637	2.02722e-44	up	Tfh1_CCR7pos
CD53	0.44949	2.246e-44	up	Tfh1_CCR7pos
COA1	0.550066	2.47188e-44	up	Tfh1_CCR7pos
GLUD1	0.423161	2.66252e-44	up	Tfh1_CCR7pos
HAPLN3	0.631026	2.73902e-44	up	Tfh1_CCR7pos
DDHD1	0.479595	2.78078e-44	up	Tfh1_CCR7pos
CTR9	0.456653	2.84232e-44	up	Tfh1_CCR7pos
MCM6	0.685686	3.02282e-44	up	Tfh1_CCR7pos
AGFG1	0.564364	3.04321e-44	up	Tfh1_CCR7pos
COA5	0.546685	3.08352e-44	up	Tfh1_CCR7pos
PLSCR1	0.536184	3.3645e-44	up	Tfh1_CCR7pos
ERAL1	0.665306	3.53685e-44	up	Tfh1_CCR7pos
PSMD10	0.539579	3.56637e-44	up	Tfh1_CCR7pos
SETD2	0.442459	3.65636e-44	up	Tfh1_CCR7pos
BLMH	0.61031	3.68652e-44	up	Tfh1_CCR7pos
EIPR1	0.596945	3.93882e-44	up	Tfh1_CCR7pos
DCAF13	0.556387	4.21578e-44	up	Tfh1_CCR7pos
NUTM2B-AS1	0.454444	4.64037e-44	up	Tfh1_CCR7pos
GMDS	0.538713	4.90745e-44	up	Tfh1_CCR7pos
NRBF2	0.461439	5.12799e-44	up	Tfh1_CCR7pos
IL10RB	0.569454	5.50808e-44	up	Tfh1_CCR7pos
ANKRD10	0.444374	6.0632e-44	up	Tfh1_CCR7pos
ARHGAP1	0.487494	6.58015e-44	up	Tfh1_CCR7pos
SELENOH	0.423468	6.58356e-44	up	Tfh1_CCR7pos
HSPB11	0.44932	6.84289e-44	up	Tfh1_CCR7pos
COPA	0.439115	6.97403e-44	up	Tfh1_CCR7pos
MRPS27	0.535653	6.98542e-44	up	Tfh1_CCR7pos
SPG21	0.423706	7.49814e-44	up	Tfh1_CCR7pos
ANP32E	0.582435	7.88522e-44	up	Tfh1_CCR7pos
ABCB10	0.894467	7.96646e-44	up	Tfh1_CCR7pos
PCYT1A	0.679405	8.30337e-44	up	Tfh1_CCR7pos
RBM18	0.61404	8.87111e-44	up	Tfh1_CCR7pos
EHD1	0.48183	9.35344e-44	up	Tfh1_CCR7pos
BANF1	0.495162	1.10376e-43	up	Tfh1_CCR7pos
SLFN5	0.420125	1.18808e-43	up	Tfh1_CCR7pos
FUT8	0.65261	1.25135e-43	up	Tfh1_CCR7pos
PTPN22	0.493208	1.44791e-43	up	Tfh1_CCR7pos
PTPN11	0.45912	1.44948e-43	up	Tfh1_CCR7pos
ATP5MD	0.355712	1.45512e-43	up	Tfh1_CCR7pos
TEN1	0.641	1.55251e-43	up	Tfh1_CCR7pos
RAB8B	0.442722	1.61462e-43	up	Tfh1_CCR7pos
CMTM6	0.399286	1.84207e-43	up	Tfh1_CCR7pos
UTP14A	0.691006	1.88071e-43	up	Tfh1_CCR7pos
NFATC3	0.490381	1.91368e-43	up	Tfh1_CCR7pos
[truncated: 9,071 more rows]

## Sheet: S7_IBSM40_edgeR analysis
Supplementary Table 7: Differentially expressed genes between infection timepoints vs baseline for each cluster
cluster_name	day	gene	logFC	logCPM	F	p_val	p_adj
cluster2	day8	RPS10	-1.74881	6.40446	169.993	1.19281e-09	1.10144e-05
cluster2	day8	MT-ATP8	1.76585	8.71488	151.347	2.6795e-09	1.23712e-05
cluster3	day8	MT-ATP8	1.66258	8.89838	48.9642	3.72994e-09	3.42744e-05
cluster3	day8	RPS10	-2.19372	6.88755	40.0787	4.63319e-08	0.000213
cluster3	day8	AL138963.4	-1.20794	8.43911	26.0467	4.23896e-06	0.012984
heatshock (stress)	day8	RPS10	-1.79828	6.43655	123.564	1.3872e-09	6.39916e-06
heatshock (stress)	day8	MT-ATP8	1.66285	8.72193	131.53	8.36757e-10	6.39916e-06
heatshock (stress)	day8	AL138963.4	-1.06029	7.98457	98.9519	8.06378e-09	2.47988e-05
heatshock (stress)	day8	FAM89B	-1.18669	5.12596	34.3725	1.38885e-05	0.032034
IFNI	day8	MT-ATP8	1.66369	8.67509	43.5686	8.46546e-09	7.76537e-05
IFNI	day8	RPS10	-2.30191	6.63956	30.5177	6.0629e-07	0.002781
IFNI	day8	GBP5	-1.45965	7.6255	21.8169	1.53573e-05	0.046957
ribo	day8	RPS10	-1.96798	6.65204	278.532	1.09238e-10	1.00826e-06
ribo	day8	MT-ATP8	1.7006	8.69656	223.194	4.81687e-10	2.22298e-06
ribo	day8	FAM89B	-1.00073	5.1297	53.6602	3.59216e-06	0.006631
ribo	day8	MRPL23	-1.47856	3.96136	36.7406	2.84042e-05	0.02913
Tfh1	day8	MT-ATP8	1.635	9.04492	70.7795	3.91935e-09	3.61756e-05
Tfh1	day8	RPS10	-1.77152	6.60341	48.8311	1.38631e-07	0.00064
Tfh17	day8	MT-ATP8	1.46429	8.71517	49.712	9.25498e-10	8.52199e-06
Tfh17	day8	RPS10	-1.97784	6.5845	46.1042	2.79123e-09	1.28508e-05
Tfh17	day8	AL138963.4	-1.23888	8.60031	38.5605	3.13148e-08	9.61156e-05
Tfh1CM (Tfh1_CCR7)	day8	MT-ATP8	1.84822	8.70817	140.616	4.53532e-12	4.18474e-08
Tfh1CM (Tfh1_CCR7)	day8	RPS10	-1.65915	6.1833	73.8833	4.01785e-09	1.85363e-05
Tfh2	day8	MT-ATP8	1.6982	8.60481	186.962	4.8425e-12	4.46866e-08
Tfh2	day8	AL138963.4	-1.18337	8.06373	79.8984	1.14347e-08	5.27596e-05
Tfh2	day8	RPS10	-1.37917	6.43203	69.2048	3.82599e-08	0.000118
Tfh2	day8	SNRPN	-1.01985	6.24081	40.3525	2.47035e-06	0.005699
Tfreg (Tfr)	day8	ANXA1	-2.95223	7.05877	20.9515	4.72107e-06	0.042452
cluster2	day16	HOOK2	1.06013	6.11445	56.9139	1.74839e-06	0.011744
cluster2	day16	FOXP3	-1.83373	2.89555	41.5118	1.13432e-05	0.026654
heatshock (stress)	day16	PTPRCAP	1.01154	5.518	39.3707	3.90188e-06	0.018296
heatshock (stress)	day16	ARRDC2	1.15876	6.73461	35.8465	7.3092e-06	0.022849
heatshock (stress)	day16	CDKN1A	1.91497	6.04775	32.1688	1.4734e-05	0.034544
IFNI	day16	GBP5	-1.48952	7.68331	27.534	2.26641e-06	0.010567
IFNI	day16	GZMK	-4.88174	6.11048	28.5754	1.50152e-06	0.010567
IFNI	day16	NKG7	-6.43938	6.02299	24.5852	7.14406e-06	0.016655
IFNI	day16	ARRDC2	1.91651	6.49369	20.4187	3.0964e-05	0.032574
IFNI	day16	IDH2	-1.56671	7.05944	19.9678	3.69757e-05	0.033392
IFNI	day16	CCL5	-4.74444	6.00676	19.733	3.93895e-05	0.033392
IFNI	day16	NDUFA12	-1.40911	7.12826	18.8016	5.84161e-05	0.041902
IFNI	day16	YPEL5	1.01305	8.61744	18.2418	7.28597e-05	0.045294
IFNI	day16	GZMA	-4.3157	5.71277	18.2101	7.21314e-05	0.045294
IFNI	day16	CD38	-3.74344	5.36403	17.3894	0.0001	0.049324
IFNI	day16	IFI35	-1.63362	6.6847	17.5762	9.52062e-05	0.049324
Tfh1	day16	LIN7B	1.69899	3.3341	9.76312	0.004744	0.049617
Tfh1CM (Tfh1_CCR7)	day16	GZMH	-7.78812	4.11336	11.8506	0.002987	0.021423
Tfh1	day16	AAMDC	-1.49377	3.77765	9.77443	0.004551	0.048242
Tfh1CM (Tfh1_CCR7)	day16	HMMR	-6.5471	3.07689	27.3982	6.06396e-05	0.001311
Tfh1	day16	ABRACL	-1.0824	7.4539	44.1016	9.7898e-07	0.000166
Tfh1CM (Tfh1_CCR7)	day16	CXCR6	-6.16728	2.78281	19.4726	0.000355	0.004674
Tfh1	day16	MLXIP	1.07766	4.23927	9.82792	0.004733	0.049614
Tfh1CM (Tfh1_CCR7)	day16	MT1G	-6.06337	2.70361	15.0682	0.001139	0.010858
Tfh1CM (Tfh1_CCR7)	day16	MCM10	-5.86672	2.56172	14.8279	0.00122	0.011437
Tfh1	day16	CPQ	1.71748	3.66455	9.86954	0.004636	0.048755
Tfh1	day16	TMEM65	1.23557	4.04981	9.89606	0.004617	0.048613
Tfh1CM (Tfh1_CCR7)	day16	AC034238.1	-5.78915	2.50542	16.5354	0.000759	0.008117
Tfh2	day16	AC016405.3	1.99979	3.45005	17.9543	0.000385	0.036951
Tfh1CM (Tfh1_CCR7)	day16	GZMK	-5.01791	6.78119	87.8439	7.22193e-09	4.85004e-06
Tfh1	day16	VPS13D	1.09435	4.24736	9.92196	0.004569	0.048243
Tfh1CM (Tfh1_CCR7)	day16	CEBPD	-4.64061	3.36261	15.3286	0.000726	0.007899
Tfh1CM (Tfh1_CCR7)	day16	NKG7	-4.48057	5.23782	21.2473	0.000134	0.002347
Tfh1	day16	METTL21A	1.21453	4.31463	9.97099	0.004485	0.047644
Tfh1	day16	ZNF66	1.67877	3.33649	9.96714	0.004392	0.046875
Tfh1CM (Tfh1_CCR7)	day16	CCL5	-4.08944	6.2916	36.8214	5.63679e-06	0.000243
Tfh2	day16	AC103591.3	1.16519	4.25773	17.26	0.000481	0.040976
Tfh1CM (Tfh1_CCR7)	day16	CDC45	-4.05814	2.90586	23.5971	7.19335e-05	0.00148
Tfh1	day16	UNK	1.26386	4.29953	10.0891	0.004292	0.046114
Tfh1	day16	ZNF274	1.07422	4.30292	10.0902	0.004289	0.046114
Tfh1	day16	HSPA1B	1.36296	3.69755	10.0997	0.004267	0.046031
Tfh1	day16	ACAA2	-1.39802	5.52111	21.2347	0.00013	0.004494
Tfh1	day16	ACAT1	-1.18336	5.13465	16.3659	0.000519	0.011457
Tfh1CM (Tfh1_CCR7)	day16	UBE2C	-4.00059	3.53897	31.7998	6.51499e-06	0.000273
Tfh1	day16	ACOT7	-1.88186	4.02972	11.7013	0.002216	0.030689
Tfh1CM (Tfh1_CCR7)	day16	PLEK	-3.90952	3.46419	19.2649	0.000172	0.002851
Tfh1	day16	ACTB	-1.08002	12.7177	98.236	1.0835e-09	2.03741e-06
Tfh1	day16	ACTG1	-1.43192	11.192	145.546	2.52003e-11	2.36934e-07
Tfh1	day16	ACTR3	-1.06575	7.6704	40.3413	1.91158e-06	0.000243
Tfh1	day16	ADA	-1.30471	5.74372	22.322	9.70087e-05	0.003678
Tfh2	day16	ADA	-1.13086	4.82109	17.0868	0.000503	0.040976
Tfh1	day16	ADAM19	-1.64842	4.36328	14.3674	0.000935	0.016978
Tfh1CM (Tfh1_CCR7)	day16	CDC20	-3.85388	3.86623	44.9613	4.86131e-07	4.62781e-05
Tfh1	day16	ADSL	-1.0396	6.59725	19.6245	0.0002	0.006037
Tfh1CM (Tfh1_CCR7)	day16	DEPDC1B	-3.80909	2.72047	18.4712	0.000285	0.003993
Tfh1	day16	AGMAT	-2.01995	3.95282	17.3957	0.000324	0.008453
Tfh1CM (Tfh1_CCR7)	day16	NCAPG	-3.78732	2.70512	13.3345	0.001383	0.012578
Tfh1	day16	RIOX1	1.52437	3.83556	10.1269	0.00423	0.045824
Tfh1CM (Tfh1_CCR7)	day16	CCNB1	-3.6226	3.23559	29.2722	1.18187e-05	0.000403
Tfh1	day16	CDKN1A	1.01683	5.98221	10.1258	0.004215	0.045735
Tfh1CM (Tfh1_CCR7)	day16	GZMA	-3.5019	6.15103	39.9162	3.24309e-06	0.000165
Tfh1CM (Tfh1_CCR7)	day16	CLSPN	-3.48511	4.15401	53.4525	2.01655e-07	2.78818e-05
Tfh1CM (Tfh1_CCR7)	day16	PKMYT1	-3.44735	3.10048	17.6912	0.000278	0.003933
Tfh1CM (Tfh1_CCR7)	day16	ASPM	-3.42318	3.51333	30.7565	8.97196e-06	0.000332
Tfh1	day16	DUSP8	1.24665	4.78578	10.133	0.004211	0.045735
Tfh1CM (Tfh1_CCR7)	day16	CCNB2	-3.26624	3.97246	50.3621	3.26408e-07	3.64299e-05
Tfh1CM (Tfh1_CCR7)	day16	CSF1	-3.19684	2.29843	9.68564	0.005029	0.03115
Tfh2	day16	AL627171.2	1.02428	4.69114	16.505	0.000595	0.044357
Tfh1	day16	NEIL2	1.77676	3.27838	10.0549	0.004217	0.045735
Tfh1CM (Tfh1_CCR7)	day16	BIRC5	-3.15344	4.95511	69.8766	4.55151e-08	1.15134e-05
Tfh1CM (Tfh1_CCR7)	day16	MYBL2	-3.1493	4.09385	48.1277	5.56174e-07	5.12661e-05
Tfh1CM (Tfh1_CCR7)	day16	DTL	-3.1128	2.84786	16.3899	0.000419	0.005236
Tfh1	day16	ANXA4	-1.5071	4.55162	17.4662	0.000365	0.009189
Tfh1CM (Tfh1_CCR7)	day16	HIST1H1B	-3.09204	5.48014	49.1768	7.33131e-07	6.26418e-05
Tfh1	day16	AP1S1	-1.5791	4.61163	20.1181	0.00017	0.00538
Tfh1CM (Tfh1_CCR7)	day16	DLGAP5	-3.04984	3.2193	11.7017	0.002141	0.017063
Tfh1	day16	APOBEC3C	-1.19023	5.72166	21.1781	0.000131	0.004517
Tfh1CM (Tfh1_CCR7)	day16	LINC01943	-3.01367	4.32639	41.0317	2.21473e-06	0.000135
Tfh1CM (Tfh1_CCR7)	day16	MKI67	-2.96255	6.01829	122.112	4.27144e-10	8.03201e-07
Tfh1CM (Tfh1_CCR7)	day16	GINS2	-2.9464	4.54971	45.4939	1.15976e-06	8.26064e-05
Tfh1	day16	BTD	1.17162	4.31879	10.2064	0.004108	0.04496
Tfh1CM (Tfh1_CCR7)	day16	RRM2	-2.93806	5.28669	82.8885	1.21482e-08	5.32969e-06
Tfh1	day16	ARHGAP18	-1.60658	4.21504	10.8331	0.00315	0.037774
Tfh1CM (Tfh1_CCR7)	day16	TYMS	-2.92463	5.8981	55.4135	2.96742e-07	3.5316e-05
Tfh1CM (Tfh1_CCR7)	day16	CDK1	-2.89281	3.09796	24.2369	4.48798e-05	0.001058
Tfh1	day16	ARMT1	-2.1522	4.04836	15.0131	0.000691	0.013693
Tfh1CM (Tfh1_CCR7)	day16	CCDC34	-2.77485	3.57211	32.7335	8.13587e-06	0.000307
Tfh1	day16	ARPC1B	-1.03545	9.38852	69.815	2.31675e-08	1.83396e-05
Tfh1	day16	ARPC5	-1.19531	7.67278	44.3954	9.3053e-07	0.000165
Tfh1CM (Tfh1_CCR7)	day16	ZNF683	-2.73146	2.97827	18.0521	0.000259	0.003751
Tfh1	day16	ARPC5L	-1.07569	7.46162	43.1575	1.15381e-06	0.000178
Tfh1CM (Tfh1_CCR7)	day16	IL12RB2	-2.65411	3.47617	27.5266	2.58621e-05	0.000703
Tfh1CM (Tfh1_CCR7)	day16	STMN1	-2.59474	7.83122	125.317	3.29094e-10	8.03201e-07
Tfh1CM (Tfh1_CCR7)	day16	CDCA5	-2.53184	2.82865	14.9364	0.000696	0.007663
Tfh1	day16	ASPM	-4.69659	2.85624	10.7912	0.00378	0.042707
Tfh1CM (Tfh1_CCR7)	day16	DPP4	-2.50316	3.91075	20.7188	0.000168	0.002789
Tfh1CM (Tfh1_CCR7)	day16	POC1A	-2.47901	2.79263	17.8141	0.000278	0.003933
Tfh1CM (Tfh1_CCR7)	day16	TK1	-2.37792	4.96284	54.7315	3.29909e-07	3.64299e-05
Tfh1	day16	SPINK2	4.19377	2.32432	10.295	0.004079	0.044753
Tfh1	day16	ATP5MC3	-1.02484	7.93992	32.8536	8.2763e-06	0.000654
Tfh1	day16	ATP5MF	-1.04101	7.62749	34.9885	5.34226e-06	0.000473
Tfh1	day16	ATP5PB	-1.19571	7.60819	46.0192	7.06216e-07	0.000152
Tfh1	day16	ATP6V1D	-1.54719	5.07181	21.2369	0.000129	0.004494
Tfh1CM (Tfh1_CCR7)	day16	CCNE2	-2.34501	2.69805	9.66953	0.004619	0.029321
Tfh1CM (Tfh1_CCR7)	day16	MCM2	-2.33153	4.04701	29.4984	2.21636e-05	0.00063
Tfh1CM (Tfh1_CCR7)	day16	E2F2	-2.28654	2.95569	10.6766	0.00328	0.022881
Tfh1	day16	AKT3	1.16118	4.65495	10.3086	0.003948	0.043724
Tfh1CM (Tfh1_CCR7)	day16	PCLAF	-2.28101	6.24554	122.474	4.05681e-10	8.03201e-07
Tfh1CM (Tfh1_CCR7)	day16	WDR34	-2.23169	3.96949	28.2275	2.91882e-05	0.00076
Tfh1CM (Tfh1_CCR7)	day16	FBXO22	-2.20833	3.52066	20.7837	0.000159	0.002671
Tfh1	day16	NRARP	2.48361	3.11237	10.0713	0.003948	0.043724
Tfh1	day16	BCL2L11	-1.25641	5.56213	14.8058	0.000844	0.015763
Tfh1	day16	PATJ	1.08672	4.30789	10.3228	0.003934	0.043673
Tfh1	day16	LINC01465	1.38423	3.88534	10.367	0.003874	0.043305
Tfh1	day16	CD38	-2.20627	5.5191	20.4863	0.000158	0.005126
Tfh1CM (Tfh1_CCR7)	day16	CEP55	-2.16267	3.48584	19.1492	0.000248	0.003655
Tfh1	day16	BIRC5	-3.61483	3.39795	16.8212	0.000407	0.009763
Tfh1CM (Tfh1_CCR7)	day16	ENC1	-2.1581	4.40778	37.6557	4.79561e-06	0.000219
Tfh1CM (Tfh1_CCR7)	day16	MT1E	-2.13768	6.44023	36.8089	5.54201e-06	0.00024
Tfh1	day16	BNIP1	-1.27689	4.89702	12.1025	0.002071	0.029194
Tfh1CM (Tfh1_CCR7)	day16	KIF11	-2.12689	3.45904	20.8207	0.000158	0.002656
Tfh1	day16	BRK1	-1.02991	7.14992	36.8707	3.68288e-06	0.000357
Tfh1CM (Tfh1_CCR7)	day16	TRMT10A	-2.08053	3.04274	15.4927	0.000666	0.007413
Tfh1	day16	AC099778.1	2.24358	2.99409	10.1294	0.003839	0.043175
Tfh1CM (Tfh1_CCR7)	day16	ANXA4	-2.07968	4.07175	30.2704	1.95335e-05	0.000573
Tfh1	day16	RXRB	1.15977	4.36222	10.4875	0.003702	0.042084
Tfh1CM (Tfh1_CCR7)	day16	GPR171	-2.0662	3.56667	24.2762	6.83507e-05	0.001432
Tfh1CM (Tfh1_CCR7)	day16	CXCR3	-2.05861	6.2239	112.503	8.56564e-10	1.15049e-06
Tfh1	day16	BZW2	-1.09769	5.25809	13.8058	0.001167	0.019885
Tfh1CM (Tfh1_CCR7)	day16	RMI2	-2.05079	3.69628	29.1865	2.30443e-05	0.000645
Tfh1	day16	CAMK2N1	1.73693	3.60309	10.51	0.003643	0.041674
Tfh1CM (Tfh1_CCR7)	day16	SAMD3	-2.03759	5.12123	56.9908	2.399e-07	3.11137e-05
Tfh1CM (Tfh1_CCR7)	day16	CENPF	-2.02754	5.47623	34.0264	9.41146e-06	0.000344
Tfh1CM (Tfh1_CCR7)	day16	JAK2	-2.02165	4.53388	52.839	4.2948e-07	4.25049e-05
Tfh1	day16	FBXL16	1.476	3.63284	10.6312	0.003499	0.040587
Tfh1	day16	C4orf48	-1.40008	6.12782	40.6913	1.80449e-06	0.000236
Tfh1	day16	MALINC1	2.31073	2.86429	10.2852	0.003495	0.040587
Tfh1CM (Tfh1_CCR7)	day16	LYAR	-2.0122	5.62849	40.7739	2.756e-06	0.000154
Tfh1	day16	SLC7A1	1.35583	4.04658	10.6688	0.003469	0.040519
Tfh1CM (Tfh1_CCR7)	day16	IFNG	-2.00816	5.38405	34.919	7.94265e-06	0.000302
Tfh1	day16	CARD16	-1.09454	6.60098	29.6141	1.66712e-05	0.001096
Tfh1	day16	CARD17	-2.75568	3.39878	12.8503	0.001345	0.021796
Tfh1CM (Tfh1_CCR7)	day16	MCM5	-2.00187	5.34393	41.9266	2.27739e-06	0.000138
Tfh1CM (Tfh1_CCR7)	day16	TPX2	-1.98301	4.27111	24.1682	7.769e-05	0.001564
Tfh1CM (Tfh1_CCR7)	day16	IFI30	-1.97717	3.49765	20.9129	0.00016	0.002671
Tfh1	day16	CARS	-1.13807	4.89893	12.5306	0.001789	0.0267
Tfh1CM (Tfh1_CCR7)	day16	SNRNP25	-1.96684	4.80612	53.9647	3.66154e-07	3.77592e-05
Tfh1CM (Tfh1_CCR7)	day16	TROAP	-1.95919	4.07603	19.3604	0.000259	0.003753
Tfh1	day16	CCDC167	-1.12095	6.62409	21.8108	0.00011	0.004072
Tfh1	day16	CCDC28B	-1.96518	3.91675	17.2279	0.000341	0.008777
Tfh1CM (Tfh1_CCR7)	day16	PRDX3	-1.94799	6.30201	98.3045	2.75861e-09	2.59365e-06
Tfh1CM (Tfh1_CCR7)	day16	CHCHD4	-1.94121	3.3184	19.8205	0.000207	0.003217
Tfh1CM (Tfh1_CCR7)	day16	HLA-DRA	-1.92876	6.90227	39.8361	3.22377e-06	0.000165
Tfh1CM (Tfh1_CCR7)	day16	UHRF1	-1.8736	2.89612	10.6899	0.003391	0.023409
Tfh1CM (Tfh1_CCR7)	day16	ASF1B	-1.84841	3.66632	13.9277	0.001239	0.011591
Tfh1CM (Tfh1_CCR7)	day16	CDCA8	-1.84781	2.87851	11.007	0.003021	0.021601
Tfh1CM (Tfh1_CCR7)	day16	CENPM	-1.84678	5.05591	44.3497	1.53464e-06	0.000105
Tfh1	day16	EPHA4	1.12977	4.8988	10.826	0.003262	0.038614
Tfh1CM (Tfh1_CCR7)	day16	PLK1	-1.84255	3.24832	10.0672	0.004465	0.028711
Tfh1CM (Tfh1_CCR7)	day16	ACAT1	-1.79171	5.32557	40.298	2.99639e-06	0.00016
Tfh1CM (Tfh1_CCR7)	day16	MND1	-1.79042	3.36063	17.7741	0.000377	0.004872
Tfh1CM (Tfh1_CCR7)	day16	IFI27L1	-1.78779	3.94394	20.3575	0.000199	0.003126
Tfh1	day16	CCT5	-1.16198	6.11099	21.7031	0.000114	0.004129
Tfh1CM (Tfh1_CCR7)	day16	PAQR4	-1.78156	3.02832	11.2104	0.002892	0.020933
Tfh1	day16	CD226	-1.3865	4.5794	10.4922	0.003657	0.041723
Tfh1	day16	CD2BP2	-1.37132	5.05657	18.2972	0.000292	0.007946
Tfh1CM (Tfh1_CCR7)	day16	NUSAP1	-1.77118	4.7037	24.6992	6.88942e-05	0.001433
Tfh1CM (Tfh1_CCR7)	day16	BRCA1	-1.76861	2.82338	8.78038	0.007002	0.039119
Tfh1CM (Tfh1_CCR7)	day16	CST7	-1.76608	5.92683	53.7138	3.6948e-07	3.77592e-05
Tfh2	day16	CD38	-2.30885	4.04208	40.7246	3.02245e-06	0.002378
Tfh1	day16	CD59	-1.03575	5.8549	11.709	0.002378	0.03231
Tfh1CM (Tfh1_CCR7)	day16	CDKN3	-1.76416	4.39977	26.0572	5.04366e-05	0.001148
Tfh1	day16	BTBD9	1.04935	4.6691	10.8995	0.003179	0.037957
Tfh1CM (Tfh1_CCR7)	day16	GBP1	-1.75824	6.3448	46.1683	1.13252e-06	8.20765e-05
Tfh1	day16	EGR1	1.09768	5.08634	10.9249	0.003146	0.037774
Tfh1CM (Tfh1_CCR7)	day16	HMGB3	-1.74932	5.06068	48.8097	7.64029e-07	6.35699e-05
Tfh1CM (Tfh1_CCR7)	day16	CDT1	-1.73093	4.72293	28.5042	2.92727e-05	0.00076
Tfh1CM (Tfh1_CCR7)	day16	PLAC8	-1.69463	8.07426	64.9036	8.51255e-08	1.56931e-05
Tfh1	day16	CDCA7	-2.11273	4.32285	17.1178	0.000375	0.00933
Tfh1	day16	CDCA7L	-2.66968	3.70494	13.8555	0.000931	0.01694
Tfh1CM (Tfh1_CCR7)	day16	IGFBP4	-1.68747	5.60409	61.8525	1.25005e-07	2.06193e-05
Tfh1CM (Tfh1_CCR7)	day16	CENPE	-1.6833	3.76693	16.7957	0.000528	0.006265
Tfh1	day16	CDK2AP2	-1.57633	6.10375	49.4767	4.05113e-07	9.8183e-05
Tfh1CM (Tfh1_CCR7)	day16	USP28	-1.67425	3.12097	9.92965	0.004697	0.029647
Tfh1CM (Tfh1_CCR7)	day16	COPRS	-1.67306	4.02595	17.779	0.000404	0.005118
Tfh1	day16	CDK5	-1.58118	3.67216	10.716	0.003127	0.037762
Tfh1	day16	BEST1	1.23328	4.44854	10.9479	0.003129	0.037762
Tfh1CM (Tfh1_CCR7)	day16	HLA-DRB5	-1.67242	5.47383	8.62205	0.008004	0.043083
Tfh1CM (Tfh1_CCR7)	day16	KNL1	-1.6659	3.11743	13.081	0.001559	0.013606
Tfh1	day16	CDT1	-3.82796	3.54081	19.5217	0.000182	0.005671
Tfh1CM (Tfh1_CCR7)	day16	WDHD1	-1.63819	2.92923	8.62937	0.00759	0.041537
Tfh1	day16	CEBPD	-4.32998	5.5513	51.8697	1.35028e-07	4.89605e-05
Tfh1CM (Tfh1_CCR7)	day16	RTP4	-1.63466	3.24554	12.006	0.002279	0.017823
Tfh1CM (Tfh1_CCR7)	day16	TOP2A	-1.62971	5.00252	28.9646	2.63586e-05	0.00071
Tfh1	day16	CENPF	-2.20006	4.23881	14.7066	0.000786	0.015012
Tfh1CM (Tfh1_CCR7)	day16	HADH	-1.6123	4.95761	27.192	3.87926e-05	0.000955
Tfh1CM (Tfh1_CCR7)	day16	HLA-DRB1	-1.60529	6.8745	21.6626	0.000143	0.002458
Tfh1CM (Tfh1_CCR7)	day16	CENPW	-1.59823	4.33411	22.4092	0.00012	0.002176
Tfh1CM (Tfh1_CCR7)	day16	DHFR	-1.58569	5.00408	31.8147	1.45856e-05	0.000461
Tfh1CM (Tfh1_CCR7)	day16	PSAT1	-1.58532	3.2104	11.6192	0.002603	0.01944
Tfh1	day16	RHOB	1.39515	4.83555	10.9771	0.00309	0.03758
Tfh1CM (Tfh1_CCR7)	day16	ZWILCH	-1.58212	3.05992	9.23236	0.006106	0.035742
Tfh1CM (Tfh1_CCR7)	day16	ACOT7	-1.57895	4.70687	38.0199	4.51578e-06	0.000208
Tfh1CM (Tfh1_CCR7)	day16	HLA-DQB1	-1.57721	5.47871	24.3581	7.39145e-05	0.001506
Tfh1CM (Tfh1_CCR7)	day16	PTTG1	-1.57155	6.31046	58.3103	1.96978e-07	2.78666e-05
Tfh1	day16	SIK2	1.51305	3.58076	11.0029	0.00305	0.037255
Tfh1CM (Tfh1_CCR7)	day16	CASP1	-1.56711	5.33647	48.911	7.46211e-07	6.26418e-05
Tfh1	day16	CEP78	-1.08132	5.2385	12.9728	0.001541	0.024185
Tfh1	day16	CERS6	-1.36698	4.43929	12.4287	0.001825	0.027108
Tfh1	day16	CYB561D2.1	1.30089	4.10639	11.1097	0.002957	0.036687
Tfh1CM (Tfh1_CCR7)	day16	NRM	-1.56644	4.02648	22.4173	0.000119	0.002176
Tfh1CM (Tfh1_CCR7)	day16	HIST1H2AL	-1.55033	3.85138	16.08	0.000657	0.007333
Tfh1	day16	ZSWIM6	1.08058	4.60999	11.2023	0.002852	0.035992
Tfh1	day16	CHCHD1	-1.16356	4.92148	11.1369	0.002916	0.036346
Tfh1CM (Tfh1_CCR7)	day16	OAS1	-1.54783	4.63376	15.4917	0.000786	0.008286
Tfh1CM (Tfh1_CCR7)	day16	AUTS2	-1.5474	3.75445	8.92632	0.007114	0.039529
Tfh1CM (Tfh1_CCR7)	day16	GBP5	-1.54188	6.72837	56.5085	2.50622e-07	3.11137e-05
Tfh1	day16	CHI3L2	-1.24428	5.86144	15.9554	0.000588	0.012294
Tfh1CM (Tfh1_CCR7)	day16	SMC2	-1.54102	4.62667	32.9936	1.1611e-05	0.000401
Tfh1	day16	CHMP2A	-1.17512	6.46563	27.3634	2.78587e-05	0.001568
Tfh1CM (Tfh1_CCR7)	day16	HAUS1	-1.52343	5.44951	39.9515	3.1696e-06	0.000165
Tfh1CM (Tfh1_CCR7)	day16	C14orf119	-1.51685	4.20429	20.0444	0.000219	0.003358
Tfh1	day16	SLC25A13	1.32961	3.91506	11.2496	0.002813	0.035735
Tfh1	day16	CISD1	-1.87509	4.53829	15.4996	0.000651	0.013102
Tfh1CM (Tfh1_CCR7)	day16	TIPIN	-1.50776	3.73068	16.1944	0.000633	0.007149
Tfh2	day16	CISD1	-1.11106	4.09515	16.334	0.000627	0.045641
Tfh1	day16	EHMT2	1.04241	4.58842	11.2591	0.002795	0.035655
Tfh1CM (Tfh1_CCR7)	day16	NAA40	-1.50149	3.15139	10.3673	0.004057	0.026692
Tfh1	day16	CLEC2B	-1.02017	7.95761	30.7425	1.29876e-05	0.000919
Tfh1	day16	CLIC1	-1.2172	8.54088	83.3282	4.86907e-09	6.53986e-06
Tfh1CM (Tfh1_CCR7)	day16	BAG2	-1.47914	4.11156	23.1615	9.95958e-05	0.001888
Tfh1CM (Tfh1_CCR7)	day16	GSTO1	-1.46931	6.01455	38.0941	4.38852e-06	0.000204
Tfh2	day16	COA3	-1.23594	4.39875	19.859	0.000236	0.029575
Tfh1	day16	COA6	-1.06021	5.38869	11.532	0.002535	0.033618
Tfh1CM (Tfh1_CCR7)	day16	ATAD5	-1.46077	3.494	9.03407	0.006791	0.038164
Tfh1	day16	TASOR2	1.067	4.84846	11.2759	0.002775	0.035443
Tfh1	day16	COMMD3	-1.0057	5.41692	11.085	0.002973	0.036687
Tfh1	day16	COMMD4	-1.1685	5.34899	16.5585	0.00049	0.011101
Tfh1CM (Tfh1_CCR7)	day16	GTSF1	-1.45777	3.5929	11.2261	0.003078	0.021908
Tfh1	day16	COMMD8	-1.17558	5.64194	24.491	5.58758e-05	0.002526
Tfh1	day16	COMTD1	-1.99976	4.82374	23.2502	7.31686e-05	0.003022
Tfh1	day16	COPB2	-1.21037	4.71899	12.0373	0.002115	0.029673
Tfh1CM (Tfh1_CCR7)	day16	F2R	-1.44784	3.68389	16.0683	0.000657	0.007333
Tfh1CM (Tfh1_CCR7)	day16	HIST1H1D	-1.44623	7.4485	122.121	4.13858e-10	8.03201e-07
Tfh1CM (Tfh1_CCR7)	day16	MCM7	-1.44588	5.3359	20.6103	0.000187	0.002996
Tfh1	day16	COQ5	-2.24266	3.91634	16.5972	0.000399	0.009665
Tfh1CM (Tfh1_CCR7)	day16	E2F1	-1.44058	3.58099	9.68064	0.005351	0.032555
Tfh1CM (Tfh1_CCR7)	day16	LINC00467	-1.43876	3.3647	8.4907	0.00833	0.044245
Tfh1	day16	COX5A	-1.03863	7.75413	52.4926	2.50356e-07	7.59306e-05
Tfh1	day16	CPPED1	-2.33648	3.96817	19.2096	0.000178	0.005586
Tfh1CM (Tfh1_CCR7)	day16	SNX10	-1.43557	4.93157	25.9192	5.15878e-05	0.001166
Tfh1	day16	ZNF160	1.0035	4.69715	11.2788	0.002774	0.035443
Tfh1CM (Tfh1_CCR7)	day16	IFI35	-1.41822	5.42462	36.274	6.12711e-06	0.000259
Tfh1	day16	FBXO38	1.22651	4.15602	11.4302	0.002637	0.03434
Tfh1	day16	SAMD10	1.40543	4.02015	11.4383	0.00263	0.034299
Tfh1CM (Tfh1_CCR7)	day16	MT1F	-1.41602	5.9341	40.3117	2.97088e-06	0.00016
Tfh1CM (Tfh1_CCR7)	day16	HLA-DMA	-1.40739	5.0856	21.9271	0.000134	0.002347
Tfh1CM (Tfh1_CCR7)	day16	DCBLD1	-1.40184	3.21559	9.27879	0.006124	0.035742
Tfh1CM (Tfh1_CCR7)	day16	CPPED1	-1.39996	4.11931	19.8799	0.000229	0.003479
Tfh1CM (Tfh1_CCR7)	day16	RBBP8	-1.39291	4.30413	13.3469	0.001532	0.013488
Tfh1CM (Tfh1_CCR7)	day16	MTCH2	-1.39114	5.65178	60.1603	1.5489e-07	2.34883e-05
Tfh1CM (Tfh1_CCR7)	day16	MRPL35	-1.38683	4.03689	17.8077	0.000402	0.005118
Tfh1	day16	CTLA4	-1.76388	6.28524	22.6566	8.88078e-05	0.00345
Tfh1CM (Tfh1_CCR7)	day16	BID	-1.3853	5.10203	46.8644	1.02188e-06	7.91875e-05
Tfh1	day16	SMAD5	1.32505	4.01165	11.4675	0.002603	0.034158
Tfh1CM (Tfh1_CCR7)	day16	CARD8-AS1	-1.38422	3.6387	11.3403	0.002969	0.021324
Tfh1	day16	CX3CR1	-1.98609	3.72822	11.0611	0.002682	0.034779
Tfh1CM (Tfh1_CCR7)	day16	HMGN2	-1.37887	9.62366	151.065	6.10782e-11	5.74258e-07
Tfh2	day16	CXCR3	-2.46334	4.55203	41.4365	2.68303e-06	0.002378
Tfh1	day16	CEP68	1.43176	4.14373	11.5797	0.002501	0.033399
Tfh1	day16	CXCR6	-3.51761	4.62713	47.2251	2.61116e-07	7.67192e-05
Tfh1CM (Tfh1_CCR7)	day16	CENPN	-1.37579	4.59183	24.5607	7.09824e-05	0.001467
Tfh1	day16	MID1IP1	1.26265	4.29644	11.5737	0.002504	0.033399
Tfh1CM (Tfh1_CCR7)	day16	MCM3	-1.37371	5.41214	32.8798	1.17256e-05	0.000401
Tfh1	day16	CYTOR	-1.0423	7.46023	29.0988	1.86924e-05	0.001204
Tfh1CM (Tfh1_CCR7)	day16	ZWINT	-1.36595	4.34014	21.2067	0.000162	0.002707
Tfh2	day16	CYTOR	-1.37857	6.42663	72.5182	3.94761e-08	0.000348
Tfh1	day16	DBI	-1.00336	7.57345	45.3934	7.84777e-07	0.000157
Tfh1	day16	DCAF7	-1.0471	5.18926	13.6695	0.001221	0.020466
Tfh1CM (Tfh1_CCR7)	day16	POLR3K	-1.35193	4.4307	26.9361	4.12837e-05	0.000997
Tfh1CM (Tfh1_CCR7)	day16	ILK	-1.35103	5.55217	39.5476	3.3961e-06	0.000169
Tfh1	day16	DCTN3	-1.03507	7.06775	34.9039	5.436e-06	0.000473
Tfh1CM (Tfh1_CCR7)	day16	CD38	-1.35077	5.62322	47.8668	8.71318e-07	7.06218e-05
Tfh1	day16	ALS2CL	4.18602	2.32149	11.7116	0.002458	0.033059
Tfh1CM (Tfh1_CCR7)	day16	PCNA	-1.34565	5.73952	21.285	0.000157	0.00265
Tfh1	day16	DECR1	-1.44741	6.59057	45.4513	7.79372e-07	0.000157
Tfh1CM (Tfh1_CCR7)	day16	MYCBP	-1.34204	5.16235	35.2881	7.37862e-06	0.000291
Tfh1CM (Tfh1_CCR7)	day16	CDK2AP2	-1.33819	6.32448	52.8723	4.15478e-07	4.15566e-05
Tfh1	day16	DFFA	-2.03087	4.25962	15.4567	0.00063	0.012816
Tfh1CM (Tfh1_CCR7)	day16	HIST1H2BH	-1.33405	3.6022	11.0778	0.003252	0.022768
Tfh1	day16	CD83	1.38984	5.63501	11.6189	0.002452	0.033033
Tfh1CM (Tfh1_CCR7)	day16	APOBEC3G	-1.33237	5.40299	44.7389	1.42434e-06	9.91974e-05
Tfh1	day16	DLEU2	-1.21823	4.51538	11.3846	0.00265	0.034456
Tfh1CM (Tfh1_CCR7)	day16	PSMA5	-1.32373	7.23397	79.273	1.68707e-08	6.89643e-06
Tfh1	day16	LTA	1.43499	4.40094	11.9456	0.002197	0.030507
Tfh1CM (Tfh1_CCR7)	day16	RCC1	-1.32183	3.58771	9.21796	0.006373	0.036597
Tfh1CM (Tfh1_CCR7)	day16	PTMS	-1.30974	4.05235	15.3556	0.00082	0.008495
Tfh1CM (Tfh1_CCR7)	day16	CHCHD1	-1.30174	5.32767	30.7363	1.80719e-05	0.000539
Tfh1CM (Tfh1_CCR7)	day16	CISD1	-1.30124	5.07406	30.599	1.86249e-05	0.000554
Tfh1CM (Tfh1_CCR7)	day16	UBL4A	-1.30007	4.34363	19.3093	0.000266	0.003823
Tfh1	day16	FRAT1	1.14579	4.50118	11.9607	0.002183	0.03036
Tfh1	day16	CFAP410	1.08647	4.45251	12.0215	0.002138	0.029888
Tfh1CM (Tfh1_CCR7)	day16	CYTOR	-1.29716	7.23685	100.007	2.37407e-09	2.48011e-06
Tfh1CM (Tfh1_CCR7)	day16	STIP1	-1.29413	4.90131	26.7401	4.28037e-05	0.001021
Tfh1CM (Tfh1_CCR7)	day16	RPA3	-1.29081	6.72062	55.1112	3.03392e-07	3.56562e-05
Tfh1CM (Tfh1_CCR7)	day16	HMBS	-1.28193	3.73836	14.4864	0.001066	0.010324
Tfh1	day16	SH2B3	1.11471	4.3688	12.132	0.002058	0.02906
Tfh1	day16	MZF1-AS1	1.76694	3.36667	12.0871	0.002034	0.028972
Tfh1CM (Tfh1_CCR7)	day16	DCTPP1	-1.27623	5.14982	23.167	9.84655e-05	0.001874
Tfh1	day16	TSPAN18	1.68315	3.8006	12.1404	0.002049	0.028972
Tfh1CM (Tfh1_CCR7)	day16	COQ5	-1.27541	4.21299	17.6525	0.00042	0.005241
Tfh1	day16	ZC3H12A	1.14306	6.19265	12.1494	0.002036	0.028972
Tfh1CM (Tfh1_CCR7)	day16	CHEK1	-1.27426	3.88064	8.51098	0.008375	0.044313
Tfh1CM (Tfh1_CCR7)	day16	MRPL14	-1.26858	6.10686	62.6479	1.12648e-07	1.92567e-05
Tfh1	day16	TRAF1	1.03683	4.73682	12.176	0.002022	0.028896
Tfh1	day16	COL6A2	1.66565	4.5082	12.2983	0.001943	0.028081
Tfh1CM (Tfh1_CCR7)	day16	FBXO6	-1.26436	3.87483	13.2106	0.0016	0.01381
Tfh1	day16	EPSTI1	-1.68708	5.88589	18.9432	0.000243	0.007022
Tfh1CM (Tfh1_CCR7)	day16	MRPL12	-1.26309	5.13401	35.0582	7.70428e-06	0.000298
Tfh2	day16	EPSTI1	-1.01362	5.53745	22.9436	0.000108	0.025338
Tfh1CM (Tfh1_CCR7)	day16	CARHSP1	-1.26233	6.50664	66.1455	7.32801e-08	1.43537e-05
Tfh1CM (Tfh1_CCR7)	day16	CPSF3	-1.26153	4.25571	20.8744	0.000177	0.002906
Tfh1	day16	TLE2	2.66595	2.82099	11.7521	0.001935	0.028081
Tfh1	day16	ETFA	-1.15979	5.86687	20.6381	0.000152	0.005022
Tfh1CM (Tfh1_CCR7)	day16	OASL	-1.24598	4.18387	13.8666	0.001298	0.012047
Tfh1	day16	EZH2	-1.3414	4.51906	11.6591	0.002397	0.032479
Tfh1CM (Tfh1_CCR7)	day16	KLF4	-1.24307	3.70369	11.3168	0.003005	0.021518
Tfh1	day16	F5	-1.88713	3.68501	13.0504	0.001306	0.021353
Tfh1	day16	AC233976.1	2.87297	2.67808	11.7576	0.001897	0.027871
Tfh1CM (Tfh1_CCR7)	day16	GNPNAT1	-1.24231	3.85899	12.4427	0.002057	0.016545
Tfh1CM (Tfh1_CCR7)	day16	COA3	-1.23703	5.176	26.3207	4.6925e-05	0.001094
Tfh1	day16	FAM126A	-1.57241	3.81935	10.8863	0.002986	0.036798
Tfh1CM (Tfh1_CCR7)	day16	COQ2	-1.23591	3.8577	14.4046	0.001096	0.010562
Tfh1CM (Tfh1_CCR7)	day16	CENPS	-1.23085	3.43105	9.04846	0.006777	0.038115
Tfh1CM (Tfh1_CCR7)	day16	CHI3L2	-1.22777	5.10164	20.4096	0.000197	0.00311
Tfh1CM (Tfh1_CCR7)	day16	IDH2	-1.22736	7.524	69.5929	4.87818e-08	1.15134e-05
Tfh1CM (Tfh1_CCR7)	day16	NDUFAF1	-1.22082	3.42272	10.4693	0.00402	0.026522
Tfh1	day16	FAR2	-2.48902	3.23833	10.2843	0.003501	0.040587
Tfh1	day16	AL021155.5	1.49243	4.12448	12.4309	0.00186	0.027495
Tfh1CM (Tfh1_CCR7)	day16	TXNDC17	-1.21632	6.5603	67.0587	6.56932e-08	1.34271e-05
Tfh1	day16	KIAA1324	2.2344	3.1248	12.1896	0.001842	0.027279
Tfh1CM (Tfh1_CCR7)	day16	JPT1	-1.21576	7.24249	100.646	2.24713e-09	2.48011e-06
Tfh1CM (Tfh1_CCR7)	day16	TMEM71	-1.21381	4.16406	11.6868	0.002653	0.019707
Tfh1	day16	MEGF6	2.18554	3.11884	12.4153	0.001701	0.025794
Tfh1CM (Tfh1_CCR7)	day16	APOOL	-1.21329	3.41604	8.07055	0.009887	0.049684
Tfh1	day16	FH	-1.31057	4.33404	12.5378	0.001752	0.026394
Tfh1CM (Tfh1_CCR7)	day16	CENPU	-1.20654	4.60124	12.1524	0.002262	0.017749
Tfh1CM (Tfh1_CCR7)	day16	MAGOHB	-1.20578	4.1573	15.5493	0.000774	0.008219
Tfh1CM (Tfh1_CCR7)	day16	LMO4	-1.20567	4.09945	16.6891	0.000553	0.006513
Tfh1	day16	HEXIM1	1.0934	5.13635	12.8336	0.001612	0.024839
Tfh1CM (Tfh1_CCR7)	day16	CDKN2A	-1.20079	4.27073	11.5893	0.002742	0.020233
Tfh1	day16	USP11	1.15999	4.60615	12.8686	0.001597	0.024729
Tfh1CM (Tfh1_CCR7)	day16	GLRX	-1.1982	6.36864	46.4833	1.07741e-06	8.03955e-05
Tfh1	day16	FRMD4B	-1.94341	5.22593	24.8928	5.00997e-05	0.002343
Tfh1CM (Tfh1_CCR7)	day16	FAM114A2	-1.19559	3.59095	8.5407	0.008261	0.044058
Tfh1CM (Tfh1_CCR7)	day16	APEX2	-1.19314	3.19238	8.24266	0.009179	0.047355
Tfh1	day16	SEC14L2	2.82524	3.08495	12.4166	0.001593	0.024709
Tfh1CM (Tfh1_CCR7)	day16	GSTZ1	-1.1908	4.21044	12.6225	0.001939	0.015907
Tfh1	day16	GAPDH	-1.1856	11.1084	116.689	2.14613e-10	1.00889e-06
Tfh1CM (Tfh1_CCR7)	day16	DCPS	-1.17885	5.41383	31.2271	1.63292e-05	0.0005
Tfh1	day16	GBP1	-1.92288	6.07888	39.6366	2.20213e-06	0.000272
Tfh1CM (Tfh1_CCR7)	day16	GCSH	-1.1777	3.73851	10.4649	0.004057	0.026692
Tfh2	day16	GBP1	-2.06935	5.09385	40.6227	3.03778e-06	0.002378
Tfh1	day16	GBP2	-1.4245	6.96938	36.4877	3.97126e-06	0.000373
Tfh1CM (Tfh1_CCR7)	day16	LGALS3	-1.17695	4.08284	12.8794	0.001783	0.014876
Tfh2	day16	GBP2	-1.24247	6.66658	49.1561	7.79576e-07	0.001465
Tfh1	day16	GBP4	-1.2971	6.52477	24.3593	5.74659e-05	0.002573
Tfh2	day16	GBP4	-1.17262	5.65789	28.1272	3.29248e-05	0.012513
Tfh1	day16	GBP5	-1.27549	7.24618	32.9521	8.11109e-06	0.000646
Tfh1CM (Tfh1_CCR7)	day16	FTSJ3	-1.17623	4.24714	14.3997	0.001098	0.010567
Tfh2	day16	GBP5	-1.38438	5.96319	42.4903	2.2123e-06	0.002378
Tfh1CM (Tfh1_CCR7)	day16	MINDY3	-1.1728	3.38751	9.16799	0.006479	0.037051
Tfh1	day16	AC011603.2	1.78676	3.6321	12.9741	0.001529	0.024072
Tfh1CM (Tfh1_CCR7)	day16	MCEE	-1.17194	3.48396	9.33245	0.006106	0.035742
Tfh1CM (Tfh1_CCR7)	day16	NUDT16	-1.16888	4.18891	14.8153	0.000966	0.009563
Tfh1	day16	GDE1	-1.35063	4.92093	16.3503	0.00052	0.011457
Tfh1	day16	C16orf72	1.02951	5.30415	13.1696	0.001438	0.022754
Tfh1	day16	GGCT	-1.36811	5.22431	15.5318	0.000672	0.013434
Tfh1CM (Tfh1_CCR7)	day16	FABP5	-1.16839	6.2391	24.1092	7.82771e-05	0.001571
Tfh1CM (Tfh1_CCR7)	day16	CENPH	-1.1671	4.18487	9.13994	0.006593	0.037385
Tfh1	day16	GINS2	-3.32222	3.77113	15.7212	0.0005	0.011167
Tfh1CM (Tfh1_CCR7)	day16	APOBEC3C	-1.16401	5.61568	26.2719	4.73698e-05	0.001094
Tfh1CM (Tfh1_CCR7)	day16	GNPDA1	-1.15369	4.79385	16.4181	0.000595	0.006843
Tfh1	day16	GLRX	-1.43857	6.07087	34.8669	5.50939e-06	0.000475
Tfh1CM (Tfh1_CCR7)	day16	TUBA1B	-1.15076	8.47037	41.3215	2.49607e-06	0.000149
Tfh1	day16	GLRX3	-1.1319	5.84083	16.2265	0.000541	0.011733
Tfh1	day16	GNG5	-1.05527	7.46884	38.8916	2.50221e-06	0.000283
Tfh1CM (Tfh1_CCR7)	day16	P2RX5	-1.14612	5.37902	24.3027	7.48328e-05	0.001516
Tfh1CM (Tfh1_CCR7)	day16	MRPL51	-1.14413	6.61491	60.7813	1.4264e-07	2.27306e-05
Tfh1CM (Tfh1_CCR7)	day16	SH2D2A	-1.14299	5.2869	28.6589	2.79807e-05	0.000741
Tfh1	day16	GON7	-1.53477	4.40288	13.4554	0.001276	0.020995
Tfh1	day16	ZBTB4	1.39237	4.09482	13.2675	0.001401	0.022257
Tfh1CM (Tfh1_CCR7)	day16	HAUS4	-1.13721	5.27916	33.7172	9.94941e-06	0.000356
Tfh1CM (Tfh1_CCR7)	day16	TAP1	-1.13688	7.06545	71.3214	4.00299e-08	1.07532e-05
Tfh1CM (Tfh1_CCR7)	day16	FMC1	-1.1356	4.62375	15.5747	0.000765	0.008135
Tfh1CM (Tfh1_CCR7)	day16	PXMP2	-1.13266	4.31746	14.6455	0.001017	0.00998
Tfh1CM (Tfh1_CCR7)	day16	TIMM8B	-1.12994	6.04669	40.6336	2.8093e-06	0.000155
Tfh1CM (Tfh1_CCR7)	day16	LMNB2	-1.1286	4.10007	12.7836	0.00184	0.015218
Tfh1CM (Tfh1_CCR7)	day16	CD300A	-1.12833	3.98027	11.7901	0.002562	0.019274
Tfh1	day16	GTF3C6	-1.51921	6.43598	57.2928	1.23625e-07	4.89605e-05
Tfh1CM (Tfh1_CCR7)	day16	CBR1	-1.12638	4.73721	21.665	0.000143	0.002462
Tfh1CM (Tfh1_CCR7)	day16	TP53	-1.12515	4.35726	12.2535	0.002189	0.017323
Tfh1	day16	GZMA	-1.39831	9.05858	25.8344	3.99713e-05	0.00202
Tfh1CM (Tfh1_CCR7)	day16	NCAPD2	-1.11561	4.96245	20.3311	0.000202	0.003154
Tfh2	day16	GZMA	-4.02162	4.5895	25.9397	5.03334e-05	0.016049
Tfh1	day16	GZMH	-1.59577	7.23128	11.08	0.002971	0.036687
Tfh1CM (Tfh1_CCR7)	day16	DPP3	-1.11544	5.07967	22.1465	0.000127	0.002251
Tfh1CM (Tfh1_CCR7)	day16	MIR22HG	-1.11456	3.69439	10.0563	0.004698	0.029647
Tfh2	day16	GZMK	-3.34292	4.53861	18.9448	0.0003	0.032191
Tfh1	day16	LSR	1.15118	4.94079	13.2628	0.001395	0.0222
Tfh1CM (Tfh1_CCR7)	day16	PHF19	-1.11288	5.71992	20.1909	0.000209	0.003239
Tfh1CM (Tfh1_CCR7)	day16	EPSTI1	-1.11134	6.23643	12.9254	0.001746	0.014628
Tfh1	day16	HADH	-2.44929	4.70775	45.5958	6.02523e-07	0.000135
Tfh1CM (Tfh1_CCR7)	day16	MIR4435-2HG	-1.1101	6.62004	31.4829	1.54766e-05	0.00048
Tfh1CM (Tfh1_CCR7)	day16	PSMA4	-1.09937	7.35985	62.1048	1.20486e-07	2.02287e-05
Tfh1CM (Tfh1_CCR7)	day16	MRPS23	-1.09826	5.32186	32.5268	1.25689e-05	0.000416
Tfh1	day16	HAVCR2	-2.79361	3.4169	11.8325	0.001947	0.028081
Tfh1CM (Tfh1_CCR7)	day16	PLSCR1	-1.09717	5.11865	23.6936	8.66283e-05	0.001697
Tfh1	day16	RND1	2.46515	3.50446	13.1263	0.001394	0.0222
Tfh1CM (Tfh1_CCR7)	day16	AC004585.1	-1.09404	5.62626	26.2421	4.76855e-05	0.001099
Tfh1	day16	GADD45B	1.05733	8.84048	13.2969	0.001377	0.02209
Tfh1CM (Tfh1_CCR7)	day16	IL32	-1.09381	11.1499	69.4681	4.94811e-08	1.15134e-05
Tfh1	day16	HINT2	-1.24312	5.8675	23.2488	7.62818e-05	0.003118
Tfh1CM (Tfh1_CCR7)	day16	PIN4	-1.09248	5.05996	20.1777	0.00021	0.00325
Tfh1	day16	HIST1H1B	-2.799	3.78855	21.9461	7.29373e-05	0.003022
Tfh1CM (Tfh1_CCR7)	day16	HLA-DPA1	-1.09133	6.24707	18.156	0.000362	0.004747
Tfh2	day16	HIST1H1B	-2.56039	2.75396	20.3389	0.000165	0.028321
Tfh1	day16	HIST1H1D	-1.62473	7.0588	69.7522	2.34073e-08	1.83396e-05
Tfh1CM (Tfh1_CCR7)	day16	ARV1	-1.09105	4.0172	13.0296	0.001698	0.014293
Tfh2	day16	HIST1H1D	-1.3959	6.53507	34.4049	9.2388e-06	0.005786
Tfh1CM (Tfh1_CCR7)	day16	CARD17	-1.09027	3.82756	8.33316	0.008976	0.046599
Tfh1CM (Tfh1_CCR7)	day16	PSMB9	-1.09011	8.26659	85.0115	9.43142e-09	5.32969e-06
Tfh1CM (Tfh1_CCR7)	day16	MCM4	-1.08286	4.47027	14.6321	0.00102	0.009996
Tfh1CM (Tfh1_CCR7)	day16	PSME2	-1.0809	8.84055	117.472	5.83218e-10	9.13902e-07
Tfh1CM (Tfh1_CCR7)	day16	CCT5	-1.0787	6.60341	41.2383	2.53242e-06	0.000149
Tfh1	day16	HLA-DRA	-2.71619	6.80274	41.6055	1.53647e-06	0.000212
Tfh1CM (Tfh1_CCR7)	day16	LAMTOR2	-1.07325	6.57524	38.2998	4.2265e-06	0.0002
Tfh2	day16	HLA-DRA	-2.34911	4.53915	63.45	1.16373e-07	0.000364
Tfh1	day16	HLA-DRB1	-1.18016	7.11458	13.7211	0.001196	0.020227
Tfh1CM (Tfh1_CCR7)	day16	S100A11	-1.07163	7.5349	82.214	1.24711e-08	5.32969e-06
Tfh2	day16	HLA-DRB1	-1.22282	4.63255	21.5155	0.000154	0.028049
Tfh1CM (Tfh1_CCR7)	day16	RPP25L	-1.07096	4.22434	14.6147	0.001027	0.010048
Tfh1CM (Tfh1_CCR7)	day16	MRPL28	-1.06728	6.20023	38.3166	4.21477e-06	0.0002
Tfh1CM (Tfh1_CCR7)	day16	MT1X	-1.06658	6.50065	40.2174	3.01701e-06	0.00016
Tfh1CM (Tfh1_CCR7)	day16	SFT2D1	-1.0637	5.17387	23.9254	8.1913e-05	0.001628
Tfh1	day16	HMGB3	-1.78844	4.09843	13.3115	0.001281	0.021012
Tfh1CM (Tfh1_CCR7)	day16	NCR3	-1.06318	4.26555	13.1401	0.001636	0.013954
Tfh1CM (Tfh1_CCR7)	day16	ATOX1	-1.06315	5.55112	34.6753	8.26368e-06	0.000311
Tfh1CM (Tfh1_CCR7)	day16	MRPS14	-1.06255	4.57345	16.9259	0.000514	0.006144
Tfh1	day16	ATP2B1-AS1	1.00907	5.02488	13.3079	0.001374	0.022085
Tfh1CM (Tfh1_CCR7)	day16	PRDX4	-1.05966	4.91545	15.3494	0.000817	0.008478
Tfh1	day16	JADE1	1.02135	5.22945	13.3569	0.001351	0.021863
Tfh1	day16	AC016405.3	1.43597	4.79438	13.447	0.001314	0.021406
Tfh1	day16	IBTK	-1.27134	5.60172	17.0424	0.000423	0.010026
Tfh1	day16	GFPT1	1.25234	4.65012	13.5524	0.001269	0.020938
Tfh1	day16	IDH2	-1.35882	7.26611	65.1265	4.20981e-08	2.355e-05
Tfh1CM (Tfh1_CCR7)	day16	MRPS18B	-1.05861	5.24804	22.1448	0.000127	0.002251
Tfh1CM (Tfh1_CCR7)	day16	SEM1	-1.05628	7.64037	71.4253	3.95543e-08	1.07532e-05
Tfh1	day16	PDE8A	1.97193	3.773	13.5436	0.001267	0.020938
Tfh1CM (Tfh1_CCR7)	day16	RCN1	-1.0558	3.99087	13.1448	0.001636	0.013954
Tfh1	day16	IER3IP1	-1.0311	5.7214	19.6299	0.0002	0.006037
Tfh1	day16	EPS8	1.43819	4.15269	13.6233	0.001245	0.020644
Tfh1CM (Tfh1_CCR7)	day16	HMGB2	-1.05551	8.80364	82.3459	1.23041e-08	5.32969e-06
Tfh1	day16	CENPT	1.06203	4.84584	13.722	0.001199	0.020233
Tfh1	day16	IFI16	-1.18102	6.68189	30.5585	1.3535e-05	0.000936
Tfh1CM (Tfh1_CCR7)	day16	PTRH1	-1.05277	3.65138	8.61469	0.008044	0.043223
Tfh1	day16	IFI30	-3.16897	3.12434	11.966	0.002038	0.028972
Tfh1CM (Tfh1_CCR7)	day16	NMI	-1.04903	5.79476	33.0513	1.13163e-05	0.000393
Tfh1CM (Tfh1_CCR7)	day16	PREB	-1.0484	4.44179	11.2739	0.003051	0.021747
Tfh1CM (Tfh1_CCR7)	day16	FH	-1.04562	4.93336	18.1519	0.000363	0.004752
Tfh2	day16	IFNG	-3.00085	3.52357	17.811	0.00038	0.036811
Tfh1CM (Tfh1_CCR7)	day16	COMMD4	-1.04375	5.66572	31.174	1.64937e-05	0.000503
Tfh1CM (Tfh1_CCR7)	day16	ARPC5	-1.04335	8.35419	95.7321	3.45249e-09	2.95094e-06
Tfh1	day16	EPM2AIP1	1.09964	4.60656	13.7498	0.00119	0.020151
Tfh1	day16	IGFBP4	-2.53757	4.65527	10.2907	0.003784	0.042707
Tfh1CM (Tfh1_CCR7)	day16	SMCO4	-1.04254	4.0892	8.4843	0.008464	0.044606
Tfh1	day16	IL12RB2	-6.24063	3.835	41.3037	3.18598e-06	0.000326
Tfh1CM (Tfh1_CCR7)	day16	GBP2	-1.03876	7.59912	48.2885	8.1516e-07	6.66447e-05
Tfh1	day16	ISYNA1	1.53277	4.27314	13.8453	0.001156	0.019738
Tfh1	day16	IL32	-1.50907	11.2781	100.89	8.45805e-10	2.03741e-06
Tfh1CM (Tfh1_CCR7)	day16	GAPDH	-1.037	11.6088	92.7801	4.50895e-09	3.53276e-06
Tfh1	day16	DTX3	1.3587	4.34035	13.9625	0.001112	0.019117
Tfh1CM (Tfh1_CCR7)	day16	DECR1	-1.03639	7.02042	47.5524	9.12424e-07	7.26449e-05
Tfh1CM (Tfh1_CCR7)	day16	NQO1	-1.03506	3.55972	8.4376	0.008607	0.045183
Tfh1	day16	H2AFX	1.25256	5.99608	14.0298	0.001081	0.018787
Tfh1CM (Tfh1_CCR7)	day16	PSMA2	-1.02857	7.76025	66.384	7.1167e-08	1.42364e-05
Tfh1	day16	ISG15	-1.29068	6.54088	24.2316	5.93224e-05	0.002626
Tfh2	day16	ISG15	-1.00442	6.44392	20.7852	0.000185	0.028929
Tfh1	day16	NAA10	1.83409	3.88799	14.2213	0.00102	0.018082
Tfh1	day16	ITGAE	-1.11946	6.26884	20.8823	0.000142	0.004792
Tfh1CM (Tfh1_CCR7)	day16	AGMAT	-1.02728	4.73206	12.4728	0.00203	0.016423
Tfh1	day16	NBPF15	1.28855	4.33494	14.2512	0.001012	0.018028
Tfh1CM (Tfh1_CCR7)	day16	COPB2	-1.02648	5.17387	26.3085	4.70219e-05	0.001094
Tfh1CM (Tfh1_CCR7)	day16	ERAL1	-1.02474	4.69081	16.4858	0.000584	0.00676
Tfh1CM (Tfh1_CCR7)	day16	RPL26L1	-1.02373	5.74312	37.2899	5.07438e-06	0.000227
Tfh1	day16	JPT1	-1.5187	6.43395	55.068	1.70922e-07	5.7393e-05
Tfh1CM (Tfh1_CCR7)	day16	HENMT1	-1.0204	4.28529	12.4222	0.002069	0.016615
Tfh1	day16	HEG1	1.89095	3.74761	14.2998	0.000989	0.017777
Tfh1CM (Tfh1_CCR7)	day16	ARMT1	-1.01989	4.41765	16.0555	0.000664	0.007393
Tfh1	day16	ZNF430	1.06661	5.09667	14.4006	0.00096	0.017349
Tfh1CM (Tfh1_CCR7)	day16	TXN	-1.01884	7.56897	60.3964	1.49821e-07	2.30921e-05
Tfh1CM (Tfh1_CCR7)	day16	ZCCHC17	-1.01415	4.32826	14.5394	0.00105	0.010219
Tfh1CM (Tfh1_CCR7)	day16	GLIPR2	-1.01282	5.4635	22.0514	0.00013	0.002298
Tfh1CM (Tfh1_CCR7)	day16	CD74	-1.01271	10.2373	65.5971	7.82343e-08	1.47112e-05
Tfh1CM (Tfh1_CCR7)	day16	MRPL13	-1.01085	5.68929	27.0472	3.97806e-05	0.000974
Tfh1CM (Tfh1_CCR7)	day16	CDK4	-1.00901	5.05818	22.3685	0.00012	0.002176
Tfh1	day16	C6orf99	1.69332	3.57916	14.4817	0.000928	0.016908
Tfh1CM (Tfh1_CCR7)	day16	GIMAP4	-1.0083	7.10332	31.2602	1.61918e-05	0.000498
Tfh1	day16	ERO1B	1.23958	4.52572	14.5325	0.000923	0.016883
Tfh1CM (Tfh1_CCR7)	day16	PPIL3	-1.00329	4.17282	8.09043	0.009865	0.049636
Tfh1CM (Tfh1_CCR7)	day16	C12orf75	-1.00211	5.60092	10.5542	0.003917	0.025996
Tfh1CM (Tfh1_CCR7)	day16	CTLA4	-1.00146	6.59592	16.6008	0.000563	0.006591
Tfh1CM (Tfh1_CCR7)	day16	ZNRD2	-1.00127	5.15697	17.8773	0.000391	0.005021
Tfh1CM (Tfh1_CCR7)	day16	TRIM39	1.00017	3.89725	10.8422	0.003541	0.024158
Tfh1CM (Tfh1_CCR7)	day16	TRERF1	1.00087	4.3503	15.2315	0.000846	0.008701
Tfh1CM (Tfh1_CCR7)	day16	AEN	1.00578	3.61052	10.1663	0.00451	0.028902
Tfh1CM (Tfh1_CCR7)	day16	ERC1	1.00689	4.05855	15.1599	0.000865	0.008849
Tfh1	day16	KLRB1	-1.50089	8.01226	17.1703	0.000406	0.009756
Tfh1CM (Tfh1_CCR7)	day16	PRMT9	1.008	4.65873	18.3105	0.000347	0.00459
Tfh1CM (Tfh1_CCR7)	day16	SGSH	1.01041	4.00005	12.1073	0.002292	0.017881
Tfh1CM (Tfh1_CCR7)	day16	SETD1B	1.01195	4.2756	15.4506	0.000792	0.008318
Tfh1	day16	LAG3	-2.59802	6.06768	44.0381	1.00031e-06	0.000166
Tfh1	day16	LAIR1	-2.07273	4.95209	36.9829	3.43119e-06	0.00034
Tfh1	day16	LAMTOR2	-1.16001	6.14408	30.7536	1.30003e-05	0.000919
Tfh1CM (Tfh1_CCR7)	day16	TSPYL4	1.01391	5.58434	24.972	6.3848e-05	0.001355
Tfh1	day16	CDC14B	2.1901	3.12092	14.4412	0.000849	0.01581
Tfh1CM (Tfh1_CCR7)	day16	EFCAB2	1.01506	3.7799	13.0687	0.00167	0.014129
Tfh1CM (Tfh1_CCR7)	day16	AC020911.2	1.01518	4.52011	18.7705	0.000306	0.00422
Tfh1CM (Tfh1_CCR7)	day16	IRF2BP2	1.01669	7.15743	46.6793	1.04438e-06	7.91875e-05
Tfh1	day16	LGALS3BP	-1.08288	5.463	15.9622	0.000588	0.012294
Tfh1	day16	LGALS9	-1.7754	5.47854	23.1332	7.87084e-05	0.003161
Tfh2	day16	LGMN	-1.93972	4.07395	19.2804	0.000277	0.032191
Tfh1	day16	FAAH2	1.43708	5.16124	14.8698	0.000825	0.015553
Tfh1	day16	OTUD1	1.7064	3.74333	14.8754	0.000825	0.015553
Tfh1CM (Tfh1_CCR7)	day16	ARL4A	1.0264	6.45478	35.609	6.91665e-06	0.000283
Tfh1CM (Tfh1_CCR7)	day16	BTD	1.02731	3.53558	10.1573	0.004526	0.028983
Tfh1	day16	LINC00892	-1.77591	5.10735	27.8228	2.49091e-05	0.001473
Tfh1	day16	SOX4	3.31202	2.86231	14.1853	0.000801	0.015247
Tfh1	day16	LYPD3	1.89824	3.91364	15.0913	0.000772	0.01484
Tfh1CM (Tfh1_CCR7)	day16	PPP1R15A	1.03073	9.38793	49.7318	6.55884e-07	5.81757e-05
Tfh1CM (Tfh1_CCR7)	day16	PRR12	1.03147	3.22044	9.64223	0.00547	0.033093
Tfh1CM (Tfh1_CCR7)	day16	NBPF15	1.03189	4.02228	17.8254	0.000398	0.005071
Tfh1	day16	LINC01871	-1.80456	4.37693	14.0726	0.001021	0.018082
Tfh1CM (Tfh1_CCR7)	day16	JAZF1	1.03631	3.53656	11.289	0.003034	0.02168
Tfh1CM (Tfh1_CCR7)	day16	RFWD3	1.03737	3.25622	9.01264	0.006916	0.038796
Tfh1CM (Tfh1_CCR7)	day16	ZFP36L2	1.03745	10.6911	72.7973	3.38965e-08	1.02296e-05
Tfh1	day16	LMNB1	-1.25223	5.10515	13.9648	0.001108	0.019117
Tfh1CM (Tfh1_CCR7)	day16	WAKMAR2	1.04024	4.05794	16.162	0.000641	0.007209
Tfh1CM (Tfh1_CCR7)	day16	NR3C1	1.04057	7.02496	54.1872	3.44848e-07	3.64299e-05
Tfh1	day16	LPXN	-1.58689	6.24751	33.0436	7.99727e-06	0.000643
Tfh1	day16	LSM2	-1.11478	5.8908	20.0488	0.000178	0.005586
Tfh1	day16	SMURF2	1.04195	5.15	15.2471	0.000732	0.014284
Tfh1	day16	IGFBP3	2.63122	3.32161	14.973	0.000717	0.014051
Tfh1CM (Tfh1_CCR7)	day16	CEP170	1.0413	3.84599	13.1577	0.001622	0.013885
Tfh1	day16	LXN	-1.70089	3.8901	11.3892	0.002479	0.033237
Tfh2	day16	LY96	-1.09746	4.86486	22.592	0.000118	0.025707
Tfh1CM (Tfh1_CCR7)	day16	ITPKB	1.04183	6.22751	32.743	1.20186e-05	0.000405
Tfh1	day16	CCNL2	1.0951	5.08438	15.3595	0.000707	0.01388
Tfh1CM (Tfh1_CCR7)	day16	SOCS1	1.04217	5.79568	20.7828	0.000179	0.002919
Tfh1	day16	MAF	-1.36367	5.99286	22.9706	8.18974e-05	0.003249
Tfh1CM (Tfh1_CCR7)	day16	NRIP1	1.04245	4.48669	20.5301	0.000191	0.003041
Tfh1	day16	DMTN	1.74154	3.82212	15.5131	0.000676	0.013493
Tfh1CM (Tfh1_CCR7)	day16	ZNF317	1.04516	3.68024	9.28794	0.006224	0.036102
Tfh1CM (Tfh1_CCR7)	day16	ANO9	1.0456	3.91848	13.4964	0.001454	0.013015
Tfh1	day16	2025-03-09	1.14455	4.97673	15.5472	0.000667	0.013374
Tfh1	day16	LINC01259	2.19282	3.75038	15.5314	0.000662	0.013306
Tfh1CM (Tfh1_CCR7)	day16	KLHL2	1.05025	3.55522	11.4013	0.002919	0.021077
Tfh1CM (Tfh1_CCR7)	day16	POGK	1.0506	3.76713	9.62755	0.005486	0.033146
Tfh1CM (Tfh1_CCR7)	day16	SH3YL1	1.05197	5.76395	8.48652	0.008429	0.044498
Tfh1	day16	MCM3	-1.71246	4.41643	14.7325	0.000831	0.015632
Tfh1CM (Tfh1_CCR7)	day16	ARHGEF9	1.05215	3.28605	8.66845	0.007882	0.042699
Tfh1	day16	MCM4	-2.50642	3.86486	19.9009	0.000138	0.004711
Tfh1CM (Tfh1_CCR7)	day16	EPHX2	1.05529	4.23144	16.4025	0.000597	0.006843
Tfh1CM (Tfh1_CCR7)	day16	MSL1	1.05546	4.48644	19.1587	0.000275	0.003918
Tfh1CM (Tfh1_CCR7)	day16	GTF2IRD2B	1.05762	3.42885	11.9246	0.002444	0.018649
Tfh1	day16	STX2	1.29457	4.6243	15.8433	0.00061	0.01258
Tfh1	day16	HYKK	2.36251	3.05015	15.5343	0.000569	0.012118
Tfh1	day16	PANK3	1.82285	3.718	16.2116	0.000542	0.011733
Tfh1	day16	MGME1	-1.72832	3.5868	10.8235	0.002939	0.036548
Tfh2	day16	MICU1	-1.12033	4.01934	17.1617	0.000494	0.040976
Tfh1	day16	IL23A	1.73726	4.21837	16.3583	0.000523	0.011465
Tfh1	day16	FBLN7	1.58281	4.41143	16.5314	0.000496	0.011123
Tfh1CM (Tfh1_CCR7)	day16	NFYA	1.05839	3.49583	11.2659	0.00306	0.021792
Tfh1CM (Tfh1_CCR7)	day16	TNRC6C	1.05977	3.6449	12.9662	0.001727	0.0145
Tfh1	day16	MIR22HG	-2.2588	4.27729	24.9881	4.02926e-05	0.002026
Tfh1CM (Tfh1_CCR7)	day16	GTPBP1	1.06031	4.05441	12.3777	0.002093	0.016765
Tfh1	day16	MIR4435-2HG	-1.89285	6.22155	37.5957	3.22943e-06	0.000326
Tfh1CM (Tfh1_CCR7)	day16	ZNF254	1.06179	3.16879	9.14672	0.006578	0.037369
Tfh2	day16	MIR4435-2HG	-1.47321	5.64424	40.7835	2.94384e-06	0.002378
Tfh1	day16	MKI67	-3.66356	4.41659	26.7853	1.95945e-05	0.001253
Tfh1CM (Tfh1_CCR7)	day16	KCNQ1OT1	1.06583	3.08417	8.8045	0.00749	0.041064
Tfh1	day16	GPHN	1.53968	4.06475	16.7849	0.00046	0.010657
Tfh1	day16	AC087239.1	1.34417	4.67938	16.9896	0.00043	0.010142
Tfh1CM (Tfh1_CCR7)	day16	ZNF609	1.06668	3.66742	10.7791	0.003623	0.024561
Tfh1	day16	CGRRF1	1.01407	5.32188	17.0466	0.000422	0.010008
Tfh1CM (Tfh1_CCR7)	day16	IFT80	1.06682	3.48917	10.5037	0.003998	0.026435
Tfh1CM (Tfh1_CCR7)	day16	GADD45G	1.06694	6.28529	19.1241	0.000277	0.003933
Tfh1	day16	PLK2	1.47053	4.65001	17.2265	0.000401	0.009698
Tfh1CM (Tfh1_CCR7)	day16	EXOG	1.06839	3.38838	8.70063	0.007782	0.042318
Tfh1CM (Tfh1_CCR7)	day16	ZSCAN25	1.0691	3.35148	9.2557	0.006309	0.036367
Tfh1	day16	MRPL14	-1.55826	5.46972	27.9987	2.42267e-05	0.001442
Tfh1CM (Tfh1_CCR7)	day16	MYADM	1.06949	6.82446	22.6386	0.000112	0.002066
Tfh1	day16	MRPL15	-2.55737	4.33424	27.3756	2.0963e-05	0.001323
Tfh1	day16	MRPL28	-1.45259	5.79527	40.4942	1.87956e-06	0.000242
Tfh1CM (Tfh1_CCR7)	day16	ANKRD36	1.0717	4.9979	21.3536	0.000154	0.002617
Tfh1CM (Tfh1_CCR7)	day16	AL135905.2	1.07252	6.12774	35.8192	6.65004e-06	0.000274
Tfh1	day16	MRPL51	-1.33256	6.0041	18.6442	0.000265	0.007475
Tfh1CM (Tfh1_CCR7)	day16	CTC1	1.07954	4.33519	15.3806	0.000809	0.008447
Tfh1	day16	MRPS11	-1.1334	5.08106	13.9142	0.001126	0.019327
Tfh1CM (Tfh1_CCR7)	day16	ZNF333	1.07963	3.12003	8.40247	0.00874	0.045729
Tfh1CM (Tfh1_CCR7)	day16	FBXL12	1.08217	3.97127	16.0849	0.000656	0.007333
Tfh1	day16	MRPS18C	-1.15262	5.11695	10.2717	0.004002	0.044211
Tfh1CM (Tfh1_CCR7)	day16	KDM5D	1.08557	4.64046	22.3901	0.000119	0.002176
Tfh1CM (Tfh1_CCR7)	day16	MALAT1	1.08757	13.9775	46.709	1.03946e-06	7.91875e-05
Tfh1	day16	SLC20A1	1.24428	5.35778	17.2774	0.000393	0.009584
Tfh2	day16	MT-ATP8	1.00463	8.76869	66.9819	7.41889e-08	0.000348
Tfh1	day16	MT1E	-3.71025	5.7237	31.5943	9.2577e-06	0.000713
Tfh1CM (Tfh1_CCR7)	day16	MOB1B	1.08802	2.98748	8.23933	0.009317	0.047816
Tfh1	day16	MT1F	-1.25177	5.61207	21.531	0.00012	0.004274
Tfh1CM (Tfh1_CCR7)	day16	KRIT1	1.08933	4.17449	15.4369	0.000795	0.008335
Tfh1CM (Tfh1_CCR7)	day16	FNIP1	1.09239	4.48113	22.239	0.000124	0.00221
Tfh1	day16	MT1X	-1.02703	6.12716	19.7487	0.000193	0.005904
Tfh1CM (Tfh1_CCR7)	day16	BTBD9	1.09512	3.91011	13.1032	0.00165	0.014052
Tfh1	day16	MT2A	-1.85259	8.41421	24.1781	6.00408e-05	0.002626
Tfh1CM (Tfh1_CCR7)	day16	LETM2	1.09537	3.8189	11.5229	0.002796	0.020518
Tfh1	day16	MTHFD2	-1.75022	5.04331	24.4146	5.62949e-05	0.002532
Tfh1CM (Tfh1_CCR7)	day16	SPIN1	1.09846	3.57053	14.7002	0.000998	0.009815
Tfh1CM (Tfh1_CCR7)	day16	PARP15	1.10201	3.74197	12.8813	0.001775	0.014834
Tfh1	day16	MXD4	-1.28328	7.05009	30.6968	1.31254e-05	0.000921
Tfh1CM (Tfh1_CCR7)	day16	SH3TC1	1.10204	3.86657	13.0782	0.001664	0.014129
Tfh1CM (Tfh1_CCR7)	day16	MIDN	1.1034	6.23287	25.2359	6.00326e-05	0.001304
Tfh1	day16	MYCBP	-1.6246	4.62385	15.6591	0.000632	0.012832
Tfh1CM (Tfh1_CCR7)	day16	PHC1	1.10348	4.5152	23.7375	8.56368e-05	0.001681
Tfh1	day16	MYL6	-1.08718	9.83982	73.1624	1.54203e-08	1.61091e-05
Tfh1	day16	MYL6B	-1.78721	4.5896	13.8726	0.001111	0.019117
Tfh2	day16	MYL6B	-1.62696	4.16393	23.0758	0.000105	0.025338
Tfh1	day16	AC008105.3	1.10164	5.34878	17.3092	0.00039	0.009543
Tfh1	day16	N4BP2	-1.0649	5.02078	11.1538	0.002901	0.036278
Tfh1	day16	BDH1	1.90489	3.67795	17.304	0.000388	0.009514
Tfh1	day16	NAA20	-1.01182	5.51424	11.5088	0.002555	0.033736
Tfh1CM (Tfh1_CCR7)	day16	TSHZ2	1.10689	5.50925	25.0954	6.20375e-05	0.001332
Tfh1CM (Tfh1_CCR7)	day16	CHRM3-AS2	1.10761	4.69689	23.0039	0.000102	0.00192
Tfh1	day16	NABP2	-1.12785	5.03641	14.128	0.00105	0.018423
Tfh1	day16	TNFSF9	1.71904	5.74373	17.3765	0.000382	0.009449
Tfh1CM (Tfh1_CCR7)	day16	JUND	1.10855	10.56	63.3909	1.0254e-07	1.81902e-05
Tfh1CM (Tfh1_CCR7)	day16	TAF1C	1.1171	2.93046	8.31021	0.009064	0.046968
Tfh1CM (Tfh1_CCR7)	day16	FAM53C	1.1172	4.27578	22.5937	0.000113	0.002088
Tfh1CM (Tfh1_CCR7)	day16	AC103591.3	1.11788	3.29564	10.3181	0.004277	0.02775
Tfh1	day16	NCF4	-1.1502	4.67862	12.2687	0.001951	0.028085
Tfh1CM (Tfh1_CCR7)	day16	ZEB1	1.12058	5.1268	34.9211	7.88074e-06	0.000301
Tfh1	day16	NDUFA12	-1.15876	7.25364	33.3818	7.41734e-06	0.000606
Tfh1CM (Tfh1_CCR7)	day16	CYB561D2.1	1.1207	3.43073	9.32667	0.006141	0.035806
Tfh1	day16	NDUFB3	-1.35424	6.26388	33.6062	7.10571e-06	0.000586
Tfh2	day16	NDUFB3	-1.03492	5.96326	23.3576	9.75845e-05	0.024776
Tfh1	day16	NDUFV2	-1.02253	7.18591	36.6389	3.85297e-06	0.00037
Tfh1	day16	SNHG12	1.20761	5.66343	17.5172	0.000366	0.009208
Tfh1	day16	REV1	1.33652	5.03411	17.6024	0.000358	0.009093
Tfh2	day16	NFX1	1.13341	4.42945	16.94	0.000526	0.041859
Tfh1CM (Tfh1_CCR7)	day16	SPINT2	1.12164	4.23095	16.6767	0.000551	0.006495
Tfh1	day16	NHEJ1	-1.58697	3.67587	10.7985	0.003031	0.03716
Tfh1CM (Tfh1_CCR7)	day16	PPP1R15B	1.12307	5.80778	39.2845	3.54962e-06	0.000174
Tfh1	day16	NMI	-1.0345	5.49988	14.7261	0.000866	0.016024
Tfh1CM (Tfh1_CCR7)	day16	TOB1	1.12555	6.23247	28.2605	3.04414e-05	0.000785
Tfh1	day16	NOP10	-1.3131	6.62421	42.8576	1.21858e-06	0.000184
Tfh1	day16	NOSIP	-1.32289	8.25969	49.3795	4.07268e-07	9.8183e-05
Tfh1CM (Tfh1_CCR7)	day16	LINC00402	1.12558	4.63983	29.2138	2.48278e-05	0.000683
Tfh1CM (Tfh1_CCR7)	day16	ABCA7	1.12681	3.2908	9.8661	0.005036	0.031173
Tfh2	day16	NPIPB4	1.3574	4.46335	23.7988	8.82966e-05	0.024511
Tfh1CM (Tfh1_CCR7)	day16	FAM43A	1.12721	3.69247	9.81655	0.005119	0.031498
Tfh1CM (Tfh1_CCR7)	day16	BAHD1	1.13184	3.13413	8.56914	0.008194	0.043771
Tfh1CM (Tfh1_CCR7)	day16	TP53INP2	1.13655	3.38814	10.8465	0.003543	0.024158
Tfh1CM (Tfh1_CCR7)	day16	ZNF506	1.14006	3.51423	8.74858	0.007636	0.041766
Tfh1	day16	CHRNA1	2.71393	3.03968	16.845	0.000354	0.009063
Tfh1CM (Tfh1_CCR7)	day16	ZC3H12A	1.15209	5.48223	17.4109	0.000446	0.005489
Tfh1CM (Tfh1_CCR7)	day16	IER3	1.15245	3.05245	8.27675	0.009179	0.047355
Tfh1CM (Tfh1_CCR7)	day16	AL627171.2	1.15589	3.60547	10.8173	0.003576	0.02431
Tfh1CM (Tfh1_CCR7)	day16	AC079781.5	1.15681	3.59269	11.91	0.002453	0.018676
Tfh1	day16	NUDT5	-1.07974	5.64527	17.3531	0.000386	0.009492
Tfh1	day16	IL4R	1.38939	4.33962	17.7829	0.000342	0.008777
Tfh1CM (Tfh1_CCR7)	day16	ZNF570	1.1621	3.27622	12.7473	0.00186	0.015353
Tfh1	day16	OAS1	-2.23424	3.91328	10.575	0.003226	0.038293
Tfh1CM (Tfh1_CCR7)	day16	GOLGA7B	1.16258	3.50993	12.7868	0.001833	0.015212
Tfh2	day16	OAS1	-1.88856	3.39607	19.6978	0.000245	0.029894
Tfh1CM (Tfh1_CCR7)	day16	CAPRIN2	1.16832	3.20399	9.37385	0.006041	0.035495
Tfh1CM (Tfh1_CCR7)	day16	GABARAPL1	1.16969	4.82491	29.1471	2.51756e-05	0.000688
Tfh1	day16	ORAI2	-1.36198	4.18106	10.3445	0.003804	0.042833
Tfh1	day16	BAZ2B	1.32578	4.76282	17.802	0.000338	0.008757
Tfh1	day16	OSTC	-1.11412	6.43999	26.6439	3.2991e-05	0.001772
Tfh1	day16	CTSW	1.08728	6.57667	17.8423	0.000333	0.008665
Tfh1	day16	P2RX5	-1.54652	5.71725	26.6164	3.34278e-05	0.001776
Tfh1CM (Tfh1_CCR7)	day16	PLAGL2	1.17	3.34572	12.6026	0.00195	0.01594
Tfh1	day16	PAICS	-1.46841	4.24737	10.982	0.003007	0.037001
Tfh1	day16	ZMYM4	1.42555	4.32781	18.0023	0.000321	0.008419
Tfh1CM (Tfh1_CCR7)	day16	ZBTB25	1.1715	5.26061	36.5593	5.79888e-06	0.000248
Tfh1CM (Tfh1_CCR7)	day16	TNFAIP3	1.17183	10.2386	49.5252	6.76419e-07	5.94364e-05
Tfh2	day16	PARP9	-1.26402	5.03275	22.6552	0.000116	0.025707
Tfh1CM (Tfh1_CCR7)	day16	THRA	1.17557	3.30337	12.611	0.001945	0.01594
Tfh1	day16	RALGDS	1.04197	5.35971	17.9956	0.000319	0.008417
Tfh1	day16	PCBD1	-1.05253	4.94376	12.0995	0.002077	0.02923
Tfh1	day16	PCLAF	-4.06531	5.06576	60.1359	3.01432e-08	2.04379e-05
Tfh1CM (Tfh1_CCR7)	day16	PTPN23	1.18101	2.95091	8.25051	0.009276	0.047708
Tfh1CM (Tfh1_CCR7)	day16	PASK	1.1814	7.98354	26.7668	4.23233e-05	0.001013
Tfh1CM (Tfh1_CCR7)	day16	IER5	1.18666	7.25141	35.5516	6.99105e-06	0.000283
Tfh1	day16	PNMA1	1.092	5.2317	18.131	0.000306	0.008182
Tfh1	day16	PDZD11	-1.33837	4.81468	14.8032	0.000841	0.015763
Tfh1CM (Tfh1_CCR7)	day16	GCC1	1.18831	3.15078	8.96603	0.007041	0.039245
Tfh1	day16	PEX11B	-1.61851	3.86054	11.3334	0.002535	0.033618
Tfh1	day16	CRELD1	1.91102	3.99172	18.1629	0.000305	0.00818
Tfh1CM (Tfh1_CCR7)	day16	AKT3	1.18854	3.97267	20.4652	0.000195	0.003077
Tfh1CM (Tfh1_CCR7)	day16	JUNB	1.18864	11.9666	89.3862	6.18378e-09	4.4723e-06
Tfh1CM (Tfh1_CCR7)	day16	SKI	1.19245	3.40146	11.7609	0.002583	0.019358
Tfh1CM (Tfh1_CCR7)	day16	KIAA1324	1.19285	3.07153	10.2303	0.004418	0.028493
Tfh1CM (Tfh1_CCR7)	day16	FRAT1	1.19794	3.98968	15.3783	0.00081	0.00845
Tfh1CM (Tfh1_CCR7)	day16	CD83	1.21882	5.18774	17.4959	0.000435	0.005401
Tfh1CM (Tfh1_CCR7)	day16	CEP68	1.22142	4.10138	18.101	0.000368	0.004785
Tfh1CM (Tfh1_CCR7)	day16	NSG1	1.22198	3.81797	15.6481	0.000747	0.008068
Tfh1CM (Tfh1_CCR7)	day16	BMPR2	1.23519	3.00979	9.48737	0.005795	0.034507
Tfh1CM (Tfh1_CCR7)	day16	FOSB	1.2367	7.96211	58.855	1.83106e-07	2.68994e-05
Tfh1CM (Tfh1_CCR7)	day16	ZNF561	1.23915	2.78202	8.18114	0.00953	0.048539
Tfh1	day16	LINC00402	1.14815	4.84187	18.1721	0.000303	0.008148
Tfh1CM (Tfh1_CCR7)	day16	ZNF66	1.23994	2.96281	8.12365	0.009746	0.049264
Tfh1	day16	PLSCR1	-1.29658	4.89459	10.549	0.003606	0.041485
Tfh1CM (Tfh1_CCR7)	day16	AL021155.5	1.24177	3.24299	9.16659	0.006525	0.037181
Tfh1	day16	PMVK	-1.13176	5.65066	19.1403	0.00023	0.006716
Tfh1	day16	PGGHG	1.7817	3.90664	18.5842	0.000271	0.007547
Tfh1CM (Tfh1_CCR7)	day16	CAMK1D	1.24334	4.65584	38.6427	3.98113e-06	0.000191
Tfh1CM (Tfh1_CCR7)	day16	2025-03-09	1.24448	4.04332	16.1076	0.000651	0.007309
Tfh1CM (Tfh1_CCR7)	day16	TMEM191C	1.24663	3.0936	9.58507	0.005588	0.033618
Tfh1CM (Tfh1_CCR7)	day16	DUSP8	1.26035	3.488	9.69496	0.005357	0.032555
Tfh1	day16	PPCDC	-2.58518	3.28207	10.1773	0.003651	0.041711
Tfh1CM (Tfh1_CCR7)	day16	ZNF331	1.26503	7.17445	32.0722	1.37375e-05	0.000443
Tfh1	day16	PPM1G	-1.00011	7.03169	34.7305	5.6296e-06	0.000477
Tfh1	day16	PPP1CA	-1.04347	8.39659	57.1032	1.26277e-07	4.89605e-05
Tfh1CM (Tfh1_CCR7)	day16	FAM222B	1.27118	2.99816	9.54411	0.005675	0.033939
Tfh1CM (Tfh1_CCR7)	day16	EPS8	1.27137	2.91096	11.4316	0.002898	0.020958
Tfh1	day16	PPP1R18	-1.09052	6.9759	29.1452	1.85046e-05	0.0012
Tfh1	day16	PRDX3	-1.72161	5.74141	44.0411	1.0036e-06	0.000166
Tfh1CM (Tfh1_CCR7)	day16	BEST1	1.27626	4.71842	26.9733	4.04517e-05	0.000985
Tfh1CM (Tfh1_CCR7)	day16	TSPYL1	1.27775	6.22387	69.5906	4.88029e-08	1.15134e-05
Tfh1CM (Tfh1_CCR7)	day16	IDUA	1.27994	2.94681	10.7198	0.003712	0.024957
Tfh1	day16	PRF1	-1.06348	5.65685	10.3467	0.003889	0.043327
Tfh1CM (Tfh1_CCR7)	day16	ZNF136	1.28609	3.56861	15.646	0.000749	0.008076
Tfh1CM (Tfh1_CCR7)	day16	PER1	1.29034	5.94599	29.6931	2.24091e-05	0.000633
Tfh2	day16	PRRG2	2.58504	3.09499	22.6837	9.23055e-05	0.024775
Tfh1CM (Tfh1_CCR7)	day16	HEXIM1	1.29069	4.73266	40.7075	2.77602e-06	0.000154
Tfh1	day16	PSMA2	-1.02858	7.38614	34.7579	5.59715e-06	0.000477
Tfh1CM (Tfh1_CCR7)	day16	MLLT6	1.2927	4.88136	35.068	7.66666e-06	0.000298
Tfh1	day16	PSMA4	-1.53043	6.82294	58.9488	9.73897e-08	4.16208e-05
Tfh1CM (Tfh1_CCR7)	day16	HEATR5B	1.29843	3.62017	19.6375	0.000243	0.003608
Tfh1	day16	PSMA5	-1.3761	6.69566	42.3804	1.32572e-06	0.000192
Tfh1CM (Tfh1_CCR7)	day16	RHPN1	1.31034	2.80506	9.56507	0.005631	0.033726
Tfh1	day16	PSMB10	-1.22681	7.59697	50.2666	3.53864e-07	9.24174e-05
Tfh1	day16	PSMB2	-1.32093	6.66496	38.9893	2.46071e-06	0.000282
Tfh1	day16	PSMB6	-1.00481	7.07405	38.2985	2.79949e-06	0.00031
Tfh1	day16	PSMB8	-1.03316	8.05382	37.9603	2.98411e-06	0.000322
Tfh1CM (Tfh1_CCR7)	day16	SP4	1.31113	3.84574	21.6807	0.000143	0.002458
Tfh1	day16	PSME2	-1.16844	8.47053	56.4212	1.39365e-07	4.89605e-05
Tfh1CM (Tfh1_CCR7)	day16	HABP4	1.31811	3.55757	16.5563	0.000573	0.00669
Tfh1	day16	PTMS	-1.34805	4.68467	9.78431	0.004778	0.049688
Tfh1CM (Tfh1_CCR7)	day16	IRS2	1.32377	4.97782	39.2396	3.5803e-06	0.000174
Tfh1CM (Tfh1_CCR7)	day16	LTBP3	1.32623	3.74052	19.8385	0.00023	0.003481
Tfh1CM (Tfh1_CCR7)	day16	OBI1	1.32848	3.33813	16.258	0.000626	0.007092
Tfh1	day16	PTRHD1	-1.11834	6.24484	23.1796	7.74409e-05	0.003138
Tfh1	day16	PTTG1	-1.0406	5.338	11.7731	0.002328	0.031773
Tfh1CM (Tfh1_CCR7)	day16	AL499604.1	1.32942	5.24774	53.4014	3.85471e-07	3.89699e-05
Tfh1	day16	PTTG1IP	-1.13546	4.85606	13.3802	0.001342	0.021786
Tfh1	day16	PUDP	-2.60076	3.29602	13.3964	0.001108	0.019117
Tfh1CM (Tfh1_CCR7)	day16	SYNGAP1	1.33555	3.36605	15.3653	0.000816	0.008478
Tfh1	day16	PYCARD	-1.44571	6.13832	41.998	1.4261e-06	0.000203
Tfh1	day16	NELL2	1.50733	5.85482	18.6362	0.000265	0.007475
Tfh1CM (Tfh1_CCR7)	day16	SWT1	1.34035	3.01267	10.8309	0.003568	0.024277
Tfh1CM (Tfh1_CCR7)	day16	JUN	1.34121	10.8576	65.8755	7.56463e-08	1.45148e-05
Tfh1CM (Tfh1_CCR7)	day16	KDM4B	1.34244	3.54278	15.3185	0.000827	0.008547
Tfh1CM (Tfh1_CCR7)	day16	NAB1	1.34615	4.80007	27.0524	3.97405e-05	0.000974
Tfh1	day16	OSER1-DT	2.1983	3.36443	18.3672	0.000266	0.007475
Tfh1CM (Tfh1_CCR7)	day16	FBXL16	1.35512	3.19451	11.4214	0.002904	0.020985
Tfh1	day16	SORBS3	1.56589	4.92	18.8168	0.000252	0.007202
Tfh1	day16	MLLT6	1.09476	5.49007	19.263	0.000221	0.006527
Tfh1CM (Tfh1_CCR7)	day16	SVIP	1.35535	5.25462	40.424	2.91229e-06	0.000159
Tfh1	day16	SLC12A2	1.44833	4.52513	19.3867	0.000215	0.006388
Tfh1CM (Tfh1_CCR7)	day16	CFP	1.36269	3.39018	16.9718	0.000509	0.006101
Tfh1	day16	MLF1	2.29631	3.51553	19.509	0.000196	0.005952
Tfh1CM (Tfh1_CCR7)	day16	AC131971.1	1.36398	3.48602	17.2951	0.000463	0.005666
Tfh1CM (Tfh1_CCR7)	day16	AC010883.3	1.38861	3.2202	13.9656	0.001257	0.011739
Tfh1	day16	RPA3	-1.16402	5.8743	21.5882	0.000118	0.004217
Tfh1CM (Tfh1_CCR7)	day16	KDM6B	1.39462	4.82987	35.0162	7.74334e-06	0.000298
Tfh1	day16	RPL26L1	-1.41871	5.25009	24.0059	6.31241e-05	0.002698
Tfh1CM (Tfh1_CCR7)	day16	TCEA3	1.39484	3.54549	9.65854	0.005427	0.032866
Tfh1CM (Tfh1_CCR7)	day16	POLG2	1.39541	3.06083	9.99986	0.0048	0.030084
Tfh1	day16	RPS6KA1	-1.32833	5.43166	19.7701	0.000193	0.005904
Tfh1	day16	RRM2	-6.43784	3.97777	30.4133	2.29568e-05	0.001411
Tfh1CM (Tfh1_CCR7)	day16	HIPK2	1.39595	4.20735	35.2546	7.41892e-06	0.000292
Tfh1CM (Tfh1_CCR7)	day16	TMEM64	1.40453	3.43332	17.8963	0.000391	0.005021
Tfh1	day16	RUFY1	-1.27277	4.45498	10.3468	0.003855	0.043196
Tfh1	day16	RUVBL1	-1.08144	5.31257	15.3949	0.000701	0.013821
Tfh1	day16	SPINT2	1.48408	4.45922	19.9257	0.000186	0.005758
Tfh1	day16	S100A11	-1.23296	7.1959	40.8984	1.72745e-06	0.000229
Tfh1CM (Tfh1_CCR7)	day16	NPIPB5	1.40469	3.87709	26.0648	4.98394e-05	0.001137
Tfh1	day16	AC025164.1	1.12289	5.21685	20.3109	0.000166	0.005261
Tfh1CM (Tfh1_CCR7)	day16	ARRDC3	1.40708	4.08594	31.3744	1.58802e-05	0.000491
Tfh1CM (Tfh1_CCR7)	day16	ZBTB20	1.41051	4.89817	26.9187	4.09405e-05	0.000995
Tfh1CM (Tfh1_CCR7)	day16	RETREG1	1.4129	4.42415	28.806	2.71068e-05	0.000722
Tfh1	day16	SEC14L1	-1.50991	4.69155	16.529	0.000487	0.011063
Tfh1	day16	TGIF1	1.14418	5.65454	20.4488	0.000159	0.005147
Tfh1CM (Tfh1_CCR7)	day16	BBS9	1.41464	2.56363	9.47543	0.005808	0.034561
Tfh1	day16	AC245014.3	1.15946	5.26393	20.4803	0.000158	0.005126
Tfh1CM (Tfh1_CCR7)	day16	KIAA1324L	1.41583	2.66348	8.39884	0.008745	0.045731
Tfh1CM (Tfh1_CCR7)	day16	FAM241B	1.42644	2.75517	8.64457	0.007958	0.042926
Tfh1CM (Tfh1_CCR7)	day16	MTX3	1.42899	2.8869	12.787	0.001838	0.015218
Tfh1	day16	SFT2D1	-1.33319	4.9022	10.6008	0.003537	0.040857
Tfh1CM (Tfh1_CCR7)	day16	AL121944.1	1.43212	4.16346	34.0699	9.30478e-06	0.000342
Tfh1CM (Tfh1_CCR7)	day16	LDOC1	1.43245	3.08977	13.5136	0.001452	0.013014
Tfh1	day16	THRA	1.83167	3.93231	20.5342	0.000157	0.005123
Tfh1CM (Tfh1_CCR7)	day16	KLRB1	1.43898	8.47972	41.122	2.58212e-06	0.000151
Tfh1CM (Tfh1_CCR7)	day16	AREG	1.44296	4.79304	29.2982	2.43828e-05	0.000672
Tfh1CM (Tfh1_CCR7)	day16	LYPD3	1.44602	4.6832	33.6242	1.01217e-05	0.000358
Tfh1	day16	SHMT2	-1.33399	5.5639	17.451	0.000375	0.00933
Tfh1	day16	DDIT3	1.27307	5.67747	20.5419	0.000155	0.005094
Tfh1	day16	SIT1	-1.31176	6.04496	21.7478	0.000113	0.004111
Tfh1	day16	SKA2	-1.28505	5.04752	18.2111	0.0003	0.008105
Tfh1CM (Tfh1_CCR7)	day16	MAL	1.45015	5.59526	51.6782	4.93107e-07	4.63619e-05
Tfh1	day16	IER3	2.08171	4.64616	20.8646	0.000143	0.004818
Tfh1	day16	IER5L	1.40585	5.34371	20.8894	0.000141	0.004792
Tfh1CM (Tfh1_CCR7)	day16	TUBB2A	1.47055	3.65636	11.2792	0.003043	0.021726
Tfh1	day16	CXCR5	1.23196	5.95039	21.1518	0.000132	0.004517
Tfh1	day16	SLC25A20	-1.39185	4.28646	11.1111	0.002884	0.036204
Tfh2	day16	SLC39A9	1.22116	4.02646	16.8455	0.000542	0.042447
Tfh1	day16	AC245407.2	1.06417	5.4875	21.2005	0.00013	0.004494
Tfh1	day16	MAML2	1.07619	5.77786	21.731	0.000113	0.004111
Tfh1CM (Tfh1_CCR7)	day16	ZNF44	1.47594	3.49679	19.4988	0.000252	0.00369
Tfh1CM (Tfh1_CCR7)	day16	SMCR8	1.47853	2.95022	13.4899	0.001463	0.013079
Tfh1CM (Tfh1_CCR7)	day16	DSE	1.48066	3.17891	17.6094	0.000425	0.005284
Tfh1	day16	IRS2	1.4058	4.69572	21.8423	0.00011	0.004072
Tfh1	day16	STMN3	1.2817	5.2981	21.9118	0.000108	0.004017
Tfh1	day16	SNAPIN	-1.27246	4.62472	11.0229	0.003023	0.037136
Tfh1	day16	GCNT4	3.42731	2.9148	20.6248	0.000101	0.003798
Tfh1	day16	SNRNP25	-1.57059	4.212	12.1484	0.001966	0.028227
Tfh1CM (Tfh1_CCR7)	day16	IFNGR2	1.48409	2.82116	9.76358	0.005231	0.032
Tfh1	day16	SNX1	-1.06065	5.03242	12.6762	0.001704	0.025794
Tfh1CM (Tfh1_CCR7)	day16	C12orf66	1.48455	2.95079	11.2228	0.003111	0.02206
Tfh1	day16	SNX4	-1.52569	4.572	12.536	0.00176	0.026478
Tfh1CM (Tfh1_CCR7)	day16	MTURN	1.48493	3.06548	8.45486	0.00856	0.044984
Tfh1	day16	STAMBPL1	1.57785	4.37045	22.4588	9.42697e-05	0.003632
Tfh1	day16	LDLRAP1	1.02015	5.91432	22.4673	9.29546e-05	0.003597
Tfh1CM (Tfh1_CCR7)	day16	EPHB6	1.48771	4.39004	10.6073	0.003845	0.025616
Tfh1	day16	SP140	-1.39503	6.01612	39.4404	2.27478e-06	0.000274
Tfh1CM (Tfh1_CCR7)	day16	PHF1	1.49107	5.44134	54.2079	3.44087e-07	3.64299e-05
Tfh1CM (Tfh1_CCR7)	day16	ZXDB	1.50514	3.17679	15.4558	0.000795	0.008335
Tfh1	day16	IER5	1.13414	7.72938	23.1911	7.70675e-05	0.003137
Tfh1	day16	SNAI1	2.31453	4.0016	23.655	6.8348e-05	0.002895
Tfh1CM (Tfh1_CCR7)	day16	CRY1	1.50517	4.65168	54.3902	3.36028e-07	3.64299e-05
Tfh1CM (Tfh1_CCR7)	day16	AC008105.3	1.515	5.13421	53.8034	3.64319e-07	3.77592e-05
Tfh1	day16	STAM2	-1.90615	3.48511	11.8808	0.001933	0.028081
Tfh1	day16	RGCC	1.08509	8.36019	23.9995	6.27825e-05	0.002695
Tfh1	day16	STAT1	-1.05298	6.9523	11.8677	0.002246	0.030953
Tfh1CM (Tfh1_CCR7)	day16	DMTN	1.53515	2.76422	11.8797	0.002483	0.018834
Tfh1	day16	STMN1	-2.52633	6.26248	38.3963	2.78187e-06	0.00031
Tfh1CM (Tfh1_CCR7)	day16	FAM227B	1.53788	2.71915	12.5434	0.001988	0.016176
Tfh1	day16	AREG	1.46694	5.89358	25.0009	4.9e-05	0.002315
Tfh1	day16	Z93241.1	1.40635	5.00609	25.4717	4.38297e-05	0.002158
Tfh1	day16	NUFIP2	1.09957	6.34963	25.499	4.33695e-05	0.002156
Tfh1CM (Tfh1_CCR7)	day16	LMNA	1.54576	4.49824	22.3162	0.000121	0.002191
Tfh1CM (Tfh1_CCR7)	day16	PLEKHB1	1.54832	3.11754	17.4867	0.00044	0.00545
Tfh1CM (Tfh1_CCR7)	day16	ZNF10	1.55014	3.74646	25.9328	5.14351e-05	0.001165
Tfh1	day16	SYTL2	-1.51371	4.63133	16.1643	0.000543	0.011733
Tfh1CM (Tfh1_CCR7)	day16	GCNT4	1.55372	3.08579	14.921	0.000935	0.00934
Tfh1	day16	TAP1	-1.14963	6.96847	45.9665	7.12981e-07	0.000152
Tfh1CM (Tfh1_CCR7)	day16	KLF11	1.58259	2.79818	12.5257	0.002	0.016243
Tfh1	day16	AL499604.1	1.31919	5.7695	26.1196	3.73628e-05	0.00193
Tfh1CM (Tfh1_CCR7)	day16	TTC39C-AS1	1.58265	2.95373	13.5349	0.001442	0.012983
Tfh1	day16	TCTEX1D2	-1.26562	5.06422	12.6745	0.001704	0.025794
Tfh1	day16	DHRS3	1.84228	4.41711	26.4779	3.47787e-05	0.001817
Tfh1	day16	CRIP2	2.26831	4.23707	26.7895	3.219e-05	0.001749
Tfh1CM (Tfh1_CCR7)	day16	CFL2	1.59336	3.88075	27.0329	4.00878e-05	0.000979
Tfh1	day16	TIFA	-1.40264	5.50212	16.5448	0.000492	0.011117
Tfh1	day16	TIMM8B	-1.17131	5.55484	19.5624	0.000204	0.006141
Tfh1CM (Tfh1_CCR7)	day16	BRPF3	1.5977	3.09526	12.7808	0.001839	0.015218
Tfh1CM (Tfh1_CCR7)	day16	COL18A1	1.60274	2.73989	9.62269	0.005504	0.033211
Tfh1	day16	TK1	-3.09934	3.08472	11.687	0.002252	0.030953
Tfh1CM (Tfh1_CCR7)	day16	CSGALNACT1	1.60563	3.337	12.0891	0.002312	0.017947
Tfh1	day16	TKFC	-1.61348	4.25007	10.5019	0.003565	0.041131
Tfh1	day16	ZNF10	1.59119	4.76466	27.501	2.71697e-05	0.001551
Tfh1CM (Tfh1_CCR7)	day16	CCR4	1.61121	4.23243	25.079	6.24225e-05	0.001334
Tfh1	day16	TMEM141	-1.00922	5.35588	15.0411	0.000784	0.015005
Tfh1	day16	TMEM167A	-1.15801	5.91758	25.3468	4.51776e-05	0.002178
Tfh1CM (Tfh1_CCR7)	day16	BX284668.6	1.62973	2.93907	9.31664	0.006168	0.035863
Tfh1CM (Tfh1_CCR7)	day16	DHRS3	1.63028	2.90063	17.857	0.000396	0.005069
Tfh1	day16	ENO2	1.81182	4.50406	27.6093	2.66442e-05	0.001537
Tfh1CM (Tfh1_CCR7)	day16	ADHFE1	1.66152	3.04107	22.2764	0.000124	0.00221
Tfh1CM (Tfh1_CCR7)	day16	CROCC	1.68937	2.84059	15.6752	0.000744	0.008036
Tfh1	day16	TNFSF10	-1.78019	4.65727	20.7617	0.000142	0.004792
Tfh1	day16	JUN	1.00933	11.776	28.2038	2.28989e-05	0.001411
Tfh1CM (Tfh1_CCR7)	day16	Z93241.1	1.69181	3.90726	30.9259	1.74434e-05	0.000525
Tfh1CM (Tfh1_CCR7)	day16	ZXDA	1.6954	2.24135	8.77927	0.00745	0.040914
Tfh1CM (Tfh1_CCR7)	day16	BAZ2B	1.70381	4.65784	56.5	2.51504e-07	3.11137e-05
Tfh1CM (Tfh1_CCR7)	day16	NR1D1	1.70472	2.836	18.1769	0.000362	0.004747
Tfh1	day16	TP53INP1	-1.17134	4.97209	12.5549	0.001774	0.026607
Tfh1CM (Tfh1_CCR7)	day16	LINC01465	1.744	2.64892	13.0832	0.00166	0.014115
Tfh1	day16	TPM4	-1.19936	6.28149	27.791	2.52471e-05	0.001477
Tfh1CM (Tfh1_CCR7)	day16	ZC2HC1A	1.74661	3.40846	24.8449	6.63523e-05	0.001402
Tfh1	day16	MIDN	1.13669	6.68434	29.3541	1.76515e-05	0.001152
Tfh1	day16	TRAPPC1	-1.20959	7.61641	49.6718	3.88825e-07	9.8183e-05
Tfh1CM (Tfh1_CCR7)	day16	SPRY1	1.75272	2.64467	12.36	0.002106	0.016823
Tfh1CM (Tfh1_CCR7)	day16	NBPF9	1.75623	2.60185	14.9134	0.000931	0.009314
Tfh1CM (Tfh1_CCR7)	day16	VIPR1	1.75951	2.63968	10.8961	0.003473	0.023852
Tfh1CM (Tfh1_CCR7)	day16	HOOK2	1.76666	5.12962	58.33	1.96523e-07	2.78666e-05
Tfh1CM (Tfh1_CCR7)	day16	ZNF808	1.78704	3.09872	22.4737	0.000118	0.002162
Tfh1	day16	ID3	1.71493	5.03239	30.0805	1.51071e-05	0.001007
Tfh1CM (Tfh1_CCR7)	day16	DDX20	1.78921	3.92953	50.3393	6.05575e-07	5.47463e-05
Tfh1CM (Tfh1_CCR7)	day16	LINC01619	1.79564	2.71918	15.0372	0.000899	0.009081
Tfh1CM (Tfh1_CCR7)	day16	BBS2	1.80234	3.01954	18.4024	0.00034	0.004524
Tfh1CM (Tfh1_CCR7)	day16	GRASP	1.82027	4.16564	24.6897	6.8434e-05	0.001432
Tfh1CM (Tfh1_CCR7)	day16	SDR42E2	1.8217	2.62317	15.4548	0.00079	0.008305
Tfh1CM (Tfh1_CCR7)	day16	SELENOM	1.82367	4.04099	43.3073	1.80529e-06	0.000118
Tfh1	day16	TWF2	-1.54767	6.31722	39.4635	2.25997e-06	0.000274
Tfh1CM (Tfh1_CCR7)	day16	LINC01678	1.82752	2.14208	8.4761	0.008302	0.0442
Tfh1	day16	TXNDC15	-1.70735	4.42905	15.8622	0.000581	0.012253
Tfh1CM (Tfh1_CCR7)	day16	TSPAN18	1.83677	3.21225	30.1762	2.04878e-05	0.000591
Tfh1	day16	TXNDC9	-1.51264	4.86779	20.1823	0.000171	0.00538
Tfh1	day16	TYMP	-1.53569	5.01214	18.3177	0.00029	0.007896
Tfh1	day16	TYMS	-4.83158	4.26708	32.0847	7.7233e-06	0.000626
Tfh1CM (Tfh1_CCR7)	day16	LINC02256	1.85417	2.70324	10.6213	0.003826	0.02553
Tfh1CM (Tfh1_CCR7)	day16	AL050309.1	1.85478	2.07857	9.12708	0.006416	0.036806
Tfh1	day16	UBE2F	-1.05156	6.06074	18.5351	0.000273	0.007562
Tfh1	day16	UBE2L6	-1.36317	7.20849	63.9823	4.89352e-08	2.355e-05
Tfh1CM (Tfh1_CCR7)	day16	AC016405.3	1.87593	2.96056	18.4257	0.000338	0.00452
Tfh1	day16	UCHL3	-1.34559	4.74721	15.4142	0.000692	0.013693
Tfh1	day16	UCP2	-1.34019	8.43856	61.5051	6.81709e-08	3.05211e-05
Tfh1CM (Tfh1_CCR7)	day16	XXYLT1-AS2	1.88362	2.46699	13.0176	0.001681	0.014202
Tfh1	day16	FOSB	1.13087	8.32071	30.3362	1.41931e-05	0.000967
Tfh1	day16	BCL2	1.21709	5.85664	30.558	1.35341e-05	0.000936
Tfh1CM (Tfh1_CCR7)	day16	SAMD12	1.89888	2.59553	15.8999	0.000689	0.007625
Tfh1	day16	USP30-AS1	-2.14092	3.61709	11.1676	0.002517	0.033468
Tfh2	day16	USP30-AS1	-1.52048	3.58044	15.9141	0.000711	0.04913
Tfh1	day16	USP46	-1.1647	4.31581	9.81792	0.004689	0.049261
Tfh1	day16	VAMP5	-1.42054	6.82182	45.6455	7.53262e-07	0.000157
Tfh1	day16	VDAC1	-1.00096	6.66953	24.7578	5.20191e-05	0.002409
Tfh1CM (Tfh1_CCR7)	day16	NPIPB4	1.90327	4.16802	52.0203	4.72728e-07	4.58205e-05
Tfh1	day16	MDS2	2.95057	3.78725	30.7181	1.14971e-05	0.000825
Tfh1	day16	VPS25	-1.10378	4.94069	12.3708	0.00189	0.027813
Tfh1CM (Tfh1_CCR7)	day16	KLHL3	1.90764	2.40431	11.8197	0.002497	0.018902
Tfh1CM (Tfh1_CCR7)	day16	NPIPB11	1.90782	2.73318	16.0951	0.000653	0.007321
Tfh1CM (Tfh1_CCR7)	day16	RNF144A	1.92798	2.3459	9.69819	0.005278	0.032181
Tfh1	day16	CITED4	1.88737	4.62977	35.1913	5.2119e-06	0.000467
Tfh1CM (Tfh1_CCR7)	day16	ZNF827	1.93984	3.04805	20.811	0.000179	0.002919
Tfh1CM (Tfh1_CCR7)	day16	PLK2	1.94599	4.30615	67.2387	6.47781e-08	1.34271e-05
Tfh1	day16	YARS	-1.0124	6.49697	23.8589	6.51125e-05	0.00277
Tfh1	day16	WDR74	1.3896	5.63073	36.5312	3.94069e-06	0.000373
Tfh1CM (Tfh1_CCR7)	day16	CRIP2	1.94754	3.45268	29.4217	2.39693e-05	0.000669
Tfh1CM (Tfh1_CCR7)	day16	GPR25	1.97287	3.61579	14.1716	0.001176	0.011123
Tfh1CM (Tfh1_CCR7)	day16	CUL9	1.97829	2.44127	11.2394	0.003049	0.021747
Tfh1	day16	SVIP	1.42102	6.16996	36.9774	3.60852e-06	0.000353
Tfh1CM (Tfh1_CCR7)	day16	C10orf91	1.99415	1.8337	8.02898	0.009541	0.048566
Tfh1	day16	KDM6B	1.56952	5.39958	37.6429	3.18139e-06	0.000326
Tfh1CM (Tfh1_CCR7)	day16	CHN1	2.00336	2.04086	10.3045	0.0041	0.026921
Tfh1CM (Tfh1_CCR7)	day16	CCR6	2.04332	4.8742	27.6027	3.51923e-05	0.000887
Tfh1CM (Tfh1_CCR7)	day16	CORO2A	2.07785	2.55102	11.3452	0.002947	0.021207
Tfh1CM (Tfh1_CCR7)	day16	CCSAP	2.0977	3.02642	23.5368	9.01959e-05	0.001738
Tfh1CM (Tfh1_CCR7)	day16	ENO2	2.12152	2.99292	33.7987	9.82082e-06	0.000355
Tfh1	day16	SELENOM	1.42689	5.96218	39.1741	2.37528e-06	0.000276
Tfh1	day16	C12orf57	1.00011	8.97405	39.3304	2.3039e-06	0.000274
Tfh1CM (Tfh1_CCR7)	day16	ZNF571	2.23637	2.31423	14.146	0.00114	0.010861
Tfh1CM (Tfh1_CCR7)	day16	ZMAT1	2.24695	2.88715	25.8964	5.13757e-05	0.001165
Tfh1	day16	MPHOSPH8	1.15447	6.92977	44.6792	8.86295e-07	0.000164
Tfh1CM (Tfh1_CCR7)	day16	JAKMIP2	2.25177	2.04286	9.3887	0.00571	0.034094
Tfh1	day16	MT-ATP8	1.086	9.1682	53.0117	2.3122e-07	7.24642e-05
Tfh1CM (Tfh1_CCR7)	day16	PLAUR	2.27614	2.15673	10.2222	0.004239	0.027542
Tfh1CM (Tfh1_CCR7)	day16	HACD1	2.35303	2.07451	10.8166	0.00337	0.023317
Tfh1CM (Tfh1_CCR7)	day16	GGT7	2.38707	2.71089	31.8777	1.3872e-05	0.000445
Tfh1	day16	MAL	1.56467	6.24761	56.3685	1.40601e-07	4.89605e-05
Tfh1CM (Tfh1_CCR7)	day16	CCDC88A	2.44313	2.11513	11.7675	0.00241	0.018515
Tfh1	day16	ZNF487	-2.10479	3.8126	15.273	0.000612	0.012585
Tfh1CM (Tfh1_CCR7)	day16	CKAP4	2.47211	3.48197	26.4471	4.57826e-05	0.001074
Tfh1CM (Tfh1_CCR7)	day16	CCR9	2.50154	2.68204	19.3584	0.000254	0.003702
Tfh1CM (Tfh1_CCR7)	day16	HLF	2.54329	1.79357	9.95339	0.004367	0.028259
Tfh1CM (Tfh1_CCR7)	day16	ROBO3	2.55016	1.79764	10.1833	0.004005	0.026444
Tfh1CM (Tfh1_CCR7)	day16	KALRN	2.59664	1.50277	8.03243	0.008919	0.046407
Tfh1	day16	HOOK2	2.08157	5.29971	67.7294	3.0433e-08	2.04379e-05
Tfh1CM (Tfh1_CCR7)	day16	TLE2	2.76177	1.55476	13.0424	0.001336	0.012252
Tfh1CM (Tfh1_CCR7)	day16	KIF5C	2.83205	2.20176	15.7724	0.000639	0.007197
Tfh1CM (Tfh1_CCR7)	day16	SOX4	2.88006	2.08715	11.1875	0.002852	0.020751
Tfh1CM (Tfh1_CCR7)	day16	SEC14L2	3.00594	3.35816	60.7972	1.39585e-07	2.26272e-05
Tfh1CM (Tfh1_CCR7)	day16	PCSK1N	3.15845	1.7085	13.1692	0.001302	0.012047
Tfh1CM (Tfh1_CCR7)	day16	GPRASP1	3.20886	1.5052	12.5391	0.001583	0.013707
Tfh1	day16	JUNB	1.07801	12.1542	99.8048	9.35318e-10	2.03741e-06
Tfh1CM (Tfh1_CCR7)	day16	WNT7A	3.27883	1.75316	18.1216	0.000265	0.003812
Tfh1CM (Tfh1_CCR7)	day16	SLC22A17	4.54639	1.20378	11.7691	0.002777	0.020401
Tfh1CM (Tfh1_CCR7)	day16	CCL20	4.54748	1.20414	9.4741	0.006149	0.035806
Tfh1CM (Tfh1_CCR7)	day16	ALS2CL	5.82909	1.71532	31.2287	2.91584e-05	0.00076
Tfreg (Tfr)	day16	IL32	-1.23641	11.1216	32.9464	3.0377e-08	0.000279
Tfreg (Tfr)	day16	MT2A	-1.87388	7.99923	28.0829	2.76347e-07	0.001209
Tfreg (Tfr)	day16	LGALS1	-2.99587	6.97727	27.2777	3.9514e-07	0.001209
Tfreg (Tfr)	day16	STAT1	-2.03991	7.5761	26.2082	6.55857e-07	0.001505
Tfreg (Tfr)	day16	CD74	-1.19044	9.47086	25.1655	1.06603e-06	0.001957
Tfreg (Tfr)	day16	PCED1B-AS1	-1.19961	9.06676	23.1575	2.73317e-06	0.004181
Tfreg (Tfr)	day16	CYTOR	-1.54055	8.07562	22.4798	3.76503e-06	0.004364
Tfreg (Tfr)	day16	IFITM1	-1.04731	10.0224	22.4578	3.80367e-06	0.004364
Tfreg (Tfr)	day16	CCT8	-2.36381	6.94649	20.8224	8.24131e-06	0.008404
Tfreg (Tfr)	day16	GBP1	-3.14997	6.42335	18.7837	2.19011e-05	0.016751
Tfreg (Tfr)	day16	GBP5	-1.42963	8.02608	18.9245	2.06128e-05	0.016751
Tfreg (Tfr)	day16	UBE2L6	-1.59179	7.62209	18.0815	3.10127e-05	0.021895
Tfreg (Tfr)	day16	GBP2	-1.3673	7.97957	17.3782	4.3692e-05	0.024883
Tfreg (Tfr)	day16	SELL	-1.05458	9.19129	17.5416	4.0338e-05	0.024883
Tfreg (Tfr)	day16	GZMA	-3.84821	6.34143	17.3358	4.45295e-05	0.024883
Tfreg (Tfr)	day16	HIST1H1D	-1.76084	7.39957	17.2678	4.609e-05	0.024883
Tfreg (Tfr)	day16	CLIC1	-1.18254	8.48466	16.8528	5.64928e-05	0.028805
heatshock (stress)	day36	ARRDC2	1.06929	6.79612	42.4144	2.76029e-06	0.025817
Tfh17	day36	LMNA	1.41165	6.85177	26.5176	5.77818e-06	0.023266
Tfh17	day36	CCL20	4.08516	4.6935	25.4978	7.48186e-06	0.023266
Tfh17	day36	SMAD7	1.59336	6.62167	26.2528	6.30487e-06	0.023266
Tfh1CM (Tfh1_CCR7)	day36	CXCR3	-1.92865	6.07174	84.7682	4.41065e-09	4.12748e-05
Tfh1CM (Tfh1_CCR7)	day36	IGFBP4	-1.80806	5.64987	66.6238	3.63354e-08	0.00017
Tfh1CM (Tfh1_CCR7)	day36	PLAC8	-1.24194	7.70732	52.8725	2.44575e-07	0.000763
Tfh1CM (Tfh1_CCR7)	day36	MRPL14	-1.11498	5.95895	43.9146	1.04149e-06	0.001949
Tfh1CM (Tfh1_CCR7)	day36	GZMK	-3.52333	5.40572	40.5962	1.88675e-06	0.002943
Tfh1CM (Tfh1_CCR7)	day36	MAL	1.59353	5.62022	34.8979	5.56873e-06	0.004821
Tfh1CM (Tfh1_CCR7)	day36	GPR171	-2.43322	3.81196	36.0378	3.92476e-06	0.004821
Tfh1CM (Tfh1_CCR7)	day36	PLK2	1.58906	4.5493	35.1768	5.27911e-06	0.004821
Tfh1CM (Tfh1_CCR7)	day36	CRY1	1.29102	4.82742	34.8154	5.66716e-06	0.004821
Tfh1CM (Tfh1_CCR7)	day36	DDX20	1.45054	4.17562	31.4538	1.14189e-05	0.00822
Tfh1CM (Tfh1_CCR7)	day36	SEC14L2	2.09722	3.75278	29.847	1.63105e-05	0.00954
Tfh1CM (Tfh1_CCR7)	day36	AREG	1.16016	4.9821	28.8338	2.023e-05	0.011136
Tfh1CM (Tfh1_CCR7)	day36	EEPD1	-1.16411	5.02453	27.5241	2.73453e-05	0.014217
Tfh1CM (Tfh1_CCR7)	day36	NAB1	1.31564	4.89441	26.3426	3.60193e-05	0.017169
Tfh1CM (Tfh1_CCR7)	day36	HLA-DPA1	-1.38377	6.42305	26.2618	3.66941e-05	0.017169
Tfh1CM (Tfh1_CCR7)	day36	IRS2	1.03546	5.17237	25.6139	4.28728e-05	0.018237
Tfh1CM (Tfh1_CCR7)	day36	HLA-DRA	-1.63936	6.6341	24.05	6.29504e-05	0.02043
Tfh1CM (Tfh1_CCR7)	day36	HLA-DQB1	-1.62361	5.46602	24.195	6.08098e-05	0.02043
Tfh1CM (Tfh1_CCR7)	day36	BEST1	1.06837	4.89304	23.5158	7.20453e-05	0.02043
Tfh1CM (Tfh1_CCR7)	day36	TESC	-1.40456	4.57973	23.7791	6.79033e-05	0.02043
Tfh1CM (Tfh1_CCR7)	day36	BCL2	1.27224	4.56444	23.714	6.85731e-05	0.02043
Tfh1CM (Tfh1_CCR7)	day36	CCL5	-2.66366	4.99921	22.9823	8.34035e-05	0.0223
Tfh1CM (Tfh1_CCR7)	day36	KLRB1	1.09339	8.59943	22.1706	0.000102	0.024351
Tfh1CM (Tfh1_CCR7)	day36	FBXO22	-2.24055	3.51946	21.409	0.000113	0.025132
Tfh1CM (Tfh1_CCR7)	day36	LYAR	-1.16426	4.93761	21.4484	0.000123	0.026249
Tfh1CM (Tfh1_CCR7)	day36	TNFSF10	-1.1569	5.127	21.2523	0.00013	0.026432
Tfh1CM (Tfh1_CCR7)	day36	ENC1	-1.77278	4.06424	20.8796	0.000144	0.028124
Tfh1CM (Tfh1_CCR7)	day36	HLA-DPB1	-1.24713	6.54718	20.649	0.000153	0.028576
Tfh1CM (Tfh1_CCR7)	day36	GABARAPL1	1.06166	4.94832	20.5603	0.000156	0.028701
Tfh1CM (Tfh1_CCR7)	day36	HLA-DRB1	-1.64076	6.86003	20.4189	0.000162	0.029241
Tfh1CM (Tfh1_CCR7)	day36	SAMD3	-1.4003	4.58756	20.127	0.000177	0.029599
Tfh1CM (Tfh1_CCR7)	day36	CST7	-1.07958	5.37229	19.5964	0.000204	0.032356
Tfh1CM (Tfh1_CCR7)	day36	CCR6	1.63173	5.13235	19.2811	0.000223	0.034476
Tfh1CM (Tfh1_CCR7)	day36	AC004585.1	-1.08206	5.58261	18.9311	0.000246	0.035952
Tfh1CM (Tfh1_CCR7)	day36	TRGV10	-1.56221	3.99391	18.6313	0.00027	0.037652
Tfh1CM (Tfh1_CCR7)	day36	LINC01619	2.41269	2.76801	18.1824	0.000291	0.038886
Tfh1CM (Tfh1_CCR7)	day36	HAUS1	-1.03279	5.05099	17.9912	0.000322	0.040409
Tfh1CM (Tfh1_CCR7)	day36	PIN4	-1.01069	4.97092	18.0338	0.000318	0.040409
Tfh1CM (Tfh1_CCR7)	day36	LTBP3	1.30115	3.86214	17.5291	0.00037	0.043267
Tfh1CM (Tfh1_CCR7)	day36	MT1E	-1.52787	5.92017	17.4149	0.000381	0.043901
Tfh1CM (Tfh1_CCR7)	day36	HACD1	3.12971	2.20933	16.1563	0.000429	0.044737
Tfh1CM (Tfh1_CCR7)	day36	CASK	1.00708	5.66036	16.9823	0.000433	0.044737
Tfh1CM (Tfh1_CCR7)	day36	DHRS3	2.06879	2.95054	16.8088	0.000454	0.045684
Tfh1CM (Tfh1_CCR7)	day36	PER1	1.10867	6.0721	16.7827	0.00046	0.045806
Tfh1CM (Tfh1_CCR7)	day36	GBP1	-1.03889	5.76733	16.6737	0.000476	0.045881
Tfh1CM (Tfh1_CCR7)	day36	LINC00402	1.06913	4.74625	16.6997	0.000472	0.045881
Tfh1CM (Tfh1_CCR7)	day36	FTSJ3	-1.22772	4.25898	16.652	0.000482	0.046005
Tfh1CM (Tfh1_CCR7)	day36	CHI3L2	-1.17124	5.02288	16.2472	0.000542	0.048759
Tfh1CM (Tfh1_CCR7)	day36	SRBD1	-1.64257	3.60683	15.9957	0.000578	0.049006
Tfh1CM (Tfh1_CCR7)	day36	RETREG1	1.02254	4.68249	16.0153	0.000581	0.049006
Tfh1CM (Tfh1_CCR7)	day36	HLA-DMA	-1.08643	4.81487	16.0197	0.000581	0.049006
Tfh1CM (Tfh1_CCR7)	day36	EPHB6	1.57064	4.45146	16.0798	0.00057	0.049006
Tfh1CM (Tfh1_CCR7)	day36	SPON1	2.77818	2.24967	15.2701	0.000606	0.049377
Tfh1CM (Tfh1_CCR7)	day36	ZMAT1	1.9229	3.16208	15.903	0.000604	0.049377
Tfh2	day36	HIST1H1E	-1.20947	6.69271	34.421	8.89876e-06	0.041615
Tfh2	day36	CXCR3	-2.20864	4.40306	36.9983	5.5929e-06	0.041615
Tfreg (Tfr)	day36	GZMK	-6.08075	6.65304	29.1335	4.00354e-07	0.003666

## Sheet: S8_Healthy Sort Panel
Supplementary Table 8: Antibodies for sorting Tfh cells (healthy reference)
Target	Fluorochrome	Clone	Manufacturer	Dilution
CD45RA	BB515	HI100	BD Biosciences	1 in 400
CD4	PerCpCy5.5	OKT4	Biolegend	1 in 50
CXCR3	PE-CF594	1C6/CXCR3	BD Biosciences	1 in 50
PD-1	PECy7	EH12.1	BD Biosciences	1 in 50
CD3	AF700	OKT3	Biolegend	1 in 50
	Sytox Blue
CCR6	BV650	11A9	BD Biosciences	1 in 50
CXCR5	BV711	J252D4	Biolegend	1 in 50

## Sheet: S9_CHMI Sort Panel
Supplementary Table 8: Antibodies for sorting Tfh cells (CHMI)
Target	Fluorochrome	Clone	Manufacturer	Dilution
Stain 1:
TCR gD	FITC	B1	Biolegend	3 in 25
CXCR5	BV711	J252D4	Biolegend	2 in 25
Stain 2:
CD4	PerCpCy5.5	OKT4	Biolegend	1 in 50
CD19	PE	HIB19	BD Biosciences	1 in 100
PD-1	PECy7	EH12.1	BD Biosciences	1 in 50
Vd2	APC	B6	Biolegend	1 in 50
CD3	AF700	OKT3	Biolegend	1 in 50
	Sytox Blue
CD56	BV510	HCD56	Biolegend	1 in 100
CD45RA	BV570	HI100	Biolegend	1 in 400
HLA-DR	BV785	L243	Biolegend	1 in 200
