# Supplementary material for: Tfh2 and a subset of Tfh1 cells associate with antibody-mediated immunity to malaria
Source: JCI Insight. 2025 Oct 21;10(23):e196828. doi: 10.1172/jci.insight.196828 (PMC12890485; doi:10.1172/jci.insight.196828)
Supplement: Supporting data values [file jciinsight-10-196828-s026.xlsx]

## Sheet: Fig 2C & Sup 9C
Day	Donor	Tfh1CM_Tfh	Tfh1EM_Tfh	Tfh2_Tfh	Tfh17_Tfh
0	2005	23.1434	13.8703	34.6955	19.7642
8	2005	19.0612	16.2564	38.2942	19.9771
16	2005	22.5758	18.1818	25.3535	20
36	2005	18.6287	17.2511	36.4746	19.881
0	2006	28.0767	18.0607	19.1263	22.3761
8	2006	23.0722	18.0136	19.0623	26.3418
16	2006	23.8944	18.3168	26.4356	19.967
36	2006	21.1793	20.8455	19.4132	25.0869
0	2110	28.125	10.026	20.9635	26.1719
16	2110	32.3601	7.66423	23.9659	20.3163
36	2110	30.9934	12.3179	19.7351	20.7947
0	3102	26.2316	16.1263	21.7684	22.9895
8	3102	24.1658	13.8321	25.5113	25.8881
16	3102	29.5556	9.77778	18	25.3333
36	3102	27.9899	14.4894	19.9172	24.448
0	4207	23.9506	15.8025	23.3333	23.1687
8	4207	21.6907	18.6763	23.0668	24.1809
16	4207	23.3226	16.4915	25.7074	22.1908
36	4207	23.8449	16.7189	20.8692	24.9413
0	4210	35.3583	21.9626	25.0779	9.65732
8	4210	28.9954	16.4384	29.2237	16.6667
16	4210	32.0713	18.0401	30.735	9.35412
36	4210	36.0687	15.3944	25.7634	11.0051
0	1004	41.238	11.9615	22.3756	13.2162
16	1004	42.8297	12.9962	25.2241	10.8835
36	1004	38.2705	13.7842	26.6267	11.9863
0	2107	28.5068	21.7195	19.1176	16.2896
8	2107	32.4074	17.7778	21.8519	16.4815
16	2107	37.697	7.63636	21.0909	15.3939
36	2107	35.5466	15.6271	19.383	16.9014
0	2111	19.8072	12.9711	39.3514	18.4926
8	2111	16.5376	12.9486	40.1126	20.1267
16	2111	23.7458	9.699	38.194	15.9866
36	2111	20.3252	10.7724	34.9593	21.8496
0	3101	26.826	10.4914	33.5989	20.1859
8	3101	21.7155	10.7492	38.0565	22.6384
16	3101	25.7085	4.80769	29.7571	26.5182
36	3101	28.8525	9.12568	28.0874	21.3661
0	4201	27.9021	13.899	33.316	15.5128
36	4201	31.5164	14.116	31.5164	14.4654
0	4202	35.426	11.1609	24.564	20.279
8	4202	35.9894	11.9789	26.5963	17.0976
36	4202	34.2632	14.2346	27.6109	16.0229
0	4206	27.5646	5.79483	33.1245	24.9804
8	4206	27.2851	4.91132	34.4475	24.7613
16	4206	29.4335	3.69458	27.9557	25.7389
36	4206	30.9413	4.56664	30.6617	23.5788
0	1003	21.1921	12.5828	25.8278	9.93377
16	1003	40.0851	14.2979	20	12.766
0	2109	29.9084	7.59162	34.4895	20.3534
36	2109	36.748	6.34146	40.813	10.7317
0	3104	32.6244	9.95475	31.3122	15.8824
8	3104	27.9452	17.5342	28.2192	17.8082
16	3104	38.2643	9.07298	24.1289	16.5023
36	3104	36.046	12.6437	26.7126	15.5402
0	4205	27.9555	10.8484	28.6509	17.9416
36	4205	29.4062	15.5514	19.5099	16.1169
0	4208	32.8866	13.6082	20.6186	21.8557
16	4208	42.6322	11.9798	14.1732	9.11136
36	4208	39.5225	15.3846	13.7047	11.229
0	5403	42.7616	14.0511	20.7421	8.09002
8	5403	48.9284	10.873	11.448	3.92054
16	5403	42.086	7.70312	20.4105	11.5266

## Sheet: Fig 2D-I
Donor	cMafofTfh1CM	cMafofTfh1EM	cMafofTfh2	cMafofTfh17	GzmBofTfh1CM	GzmBofTfh1EM	GzmBofTfh2	GzmBofTfh17	GzmKofTfh1CM	GzmKofTfh1EM	GzmKofTfh2	GzmKofTfh17	NKG7ofTfh1CM	NKG7ofTfh1EM	NKG7ofTfh2	NKG7ofTfh17	SAPofTfh1CM	SAPofTfh1EM	SAPofTfh2	SAPofTfh17	TIGITofTfh1CM	TIGITofTfh1EM	TIGITofTfh2	TIGITofTfh17
2005	1.01868	0.849858	2.94451	3.37972	0	0.283286	0	0	0.848896	3.39943	0.679502	0.596421	2.88625	9.06516	2.94451	1.78926	0.509338	0.566572	0.792752	0.198807	73.6842	86.6856	73.8392	60.2386
2006	0.948767	1.17994	1.67131	5.47619	0.56926	1.17994	0.278552	0.238095	1.51803	5.01475	1.94986	0.714286	8.5389	15.9292	10.3064	6.66667	0	0	0	0.238095	74.7628	83.1858	76.3231	62.619
2110	2.31481	3.8961	11.1801	15.4229	0.925926	0	0	0	3.7037	5.19481	0	0	6.48148	18.1818	3.10559	2.48756	1.38889	2.5974	0	0.995025	78.2407	84.4156	60.2484	51.7413
3102	1.44462	1.82768	8.12379	6.59341	0	0.261097	0	0	0.481541	4.43864	0.193424	1.28205	4.97592	10.9661	5.80271	6.41026	0.160514	0.78329	0.193424	0.549451	79.2937	88.2507	78.7234	72.3443
4207	0.171821	0	1.5873	1.7762	0	0.520833	0.176367	0	0.859107	9.63542	1.5873	0.53286	3.78007	27.3438	6.87831	4.79574	0.171821	0.520833	0.176367	0.17762	75.2577	83.3333	76.1905	69.4494
4210	7.92952	4.96454	20.4969	41.9355	0	1.41844	0	0	2.64317	7.80142	1.86335	0	15.859	26.2411	14.9068	16.129	0.881057	1.41844	0	0	87.2247	92.9078	84.472	88.7097
1004	33.1643	31.4685	52.5234	56.962	0	5.24476	0	0	1.82556	9.09091	1.1215	0.632911	4.96957	19.5804	5.42056	4.43038	0	0	0	0	83.2657	94.0559	86.1682	78.481
2107	26.5873	29.1667	50.2959	56.25	0.793651	1.04167	0	2.08333	0.793651	2.08333	2.36686	0	13.0952	10.9375	9.46746	5.55556	0	0	0	0	92.4603	91.1458	94.0828	77.7778
2111	25.6637	33.1081	50.7795	51.6588	0	0	0	0	0.442478	2.7027	1.3363	0.473934	4.86726	6.08108	4.67706	2.8436	2.21239	0.675676	0.668151	1.89573	73.0088	89.8649	79.7327	74.4076
3101	34.1584	31.0127	60.6719	66.4474	0	6.32911	0.197628	0	6.18812	32.2785	0	0.657895	8.91089	39.2405	3.95257	2.96053	0.247525	1.26582	0.395257	1.31579	74.505	89.2405	66.6008	50.3289
4201	28.1716	26.2172	50.4688	55.7047	0	1.49813	0	0	3.35821	7.86517	3.125	1.67785	9.51493	20.2247	13.5938	6.37584	0.559701	0.749064	0.46875	0.671141	84.7015	86.5169	84.2188	75.1678
4202	23.488	24.1071	44.8276	57.9853	4.5007	4.46429	3.0426	4.4226	5.20394	17.4107	1.62272	1.7199	8.01688	20.9821	5.47667	3.4398	0.843882	0.446429	0.20284	1.2285	86.2166	91.5179	77.4848	74.6929
4206	15.9091	16.2162	31.2057	38.8715	0	0	0	0	1.70455	0	0.472813	0.626959	9.09091	9.45946	11.8203	6.89655	1.70455	1.35135	0.70922	0.940439	85.2273	93.2432	85.3428	70.5329
1003	38.5417	28.0702	52.9915	62.2222	0	1.75439	0	0	7.29167	12.2807	0	0	20.8333	24.5614	23.9316	28.8889	9.375	3.50877	0	4.44444	85.4167	84.2105	90.5983	86.6667
2109	35.4486	37.069	57.8748	64.9518	0	0.862069	0	0	1.53173	6.89655	0.189753	0.321543	13.5667	29.3103	11.1954	9.00322	4.15755	6.89655	1.89753	4.50161	80.744	90.5172	71.537	62.3794
3104	37.7254	34.0909	53.7572	64.3875	0.416089	3.18182	0	0	0.970874	10.4545	0.433526	0	12.344	29.5455	13.2948	9.68661	4.43828	1.81818	1.15607	1.7094	82.3856	90.4545	75.7225	72.9345
4205	19.403	12.8205	33.0097	38.7597	0.497512	5.12821	1.45631	1.55039	0	2.5641	0	0	10.9453	17.9487	7.76699	4.65116	0.497512	3.84615	0.970874	4.65116	76.1194	74.359	54.8544	48.8372
4208	20.6897	23.4848	47.5	51.4151	0.940439	15.9091	1	1.41509	0.940439	12.1212	0	0.471698	8.46395	43.1818	8.5	6.13208	1.25392	0	0.5	2.35849	71.1599	87.1212	74	78.3019
5403	40.9673	48.4848	57.1848	60.9023	0.142248	2.1645	0	0	0.284495	3.8961	0.293255	0	17.2119	33.3333	17.3021	11.2782	2.41821	2.1645	1.75953	2.25564	66.8563	86.1472	70.3812	64.6617

## Sheet: Fig 3A
Subject	IL21_Tfh1CCR7pos	IL21_Tfh1CCR7neg	IL21_Tfh2	IL21_Tfh17	IFNy_Tfh1CCR7pos	IFNy_Tfh1CCR7neg	IFNy_Tfh2	IFNy_Tfh17	TNF_Tfh1CCR7pos	TNF_Tfh1CCR7neg	TNF_Tfh2	TNF_Tfh17	IL4_Tfh1CCR7pos	IL4_Tfh1CCR7neg	IL4_Tfh2	IL4_Tfh17	IL10_Tfh1CCR7pos	IL10_Tfh1CCR7neg	IL10_Tfh2	IL10_Tfh17	IL17a_Tfh1CCR7pos	IL17a_Tfh1CCR7neg	IL17a_Tfh2	IL17a_Tfh17
A	3.13589	3.125	1.28205	5.12821	48.0836	70.3125	6.41026	1.02564	77.3519	70.3125	63.4615	59.4872	1.0453	18.75	4.48718	0	0	1.5625	0.641026	1.02564	0	0	0	2.5641
B	1.44928	5.26316	0	4.34783	39.1304	31.5789	0	0	52.1739	52.6316	28.5714	52.1739	0	0	7.14286	0	0	5.26316	0	4.34783	0	0	0	0
C	2.38474	2.85714	2.81837	2.89474	33.2273	37.8571	5.01044	0.526316	50.8744	52.1429	37.7871	32.1053	0.874404	2.14286	9.70772	0.789474	0.63593	0.714286	1.25261	1.05263	0	0	0	0.263158
D	12.9201	10.7143	10.9155	10.2587	44.5855	51.7857	5.6338	1.33809	66.9903	63.3929	38.7324	36.0393	1.56833	7.14286	7.39437	0.535236	3.13667	5.80357	1.64319	2.76539	0	0	0	2.05174
E	0.8	10	7.93651	2.18978	17.6	30	0	0	48.8	20	39.6825	45.9854	0	10	6.34921	0	0.8	0	0	0	0	0	0	2.91971
F	2.77778	6.14525	5.51724	3.25733	38.0952	52.514	3.10345	0	52.7778	59.7765	47.2414	34.8534	0.198413	3.35196	16.5517	0.977199	1.19048	2.7933	2.41379	1.62866	0	0	0	3.25733
G	3.80673	2.92683	5.37262	4.58015	38.4334	40.4878	1.38648	0.445293	50.8053	52.9268	44.2808	41.7939	0.732064	3.90244	15.078	0.954198	3.87994	4.39024	3.20624	2.22646	0	0	0	3.75318
H	5.9322	4.42177	4.8951	8.13953	37.0056	48.6395	3.4965	0.581395	62.1469	67.6871	45.8042	47.093	1.12994	1.36054	9.79021	1.74419	0.282486	1.36054	1.3986	0.581395	0	0	0	2.32558
I	8.33333	4.43038	4.19162	5.52885	28.2051	56.3291	0.299401	0.961538	43.5897	63.2911	38.3234	43.75	1.92308	4.43038	17.6647	2.40385	1.28205	0	0.598802	0.721154	0	0	0	5.76923
J	1.4733	1.98675	1.40449	1.30208	33.5175	38.4106	0.842697	0.520833	62.6151	59.6026	48.3146	47.6562	0.368324	0	4.49438	0.520833	0.184162	0	0.561798	0.78125	0	0	0	3.125
K	2.18447	1.51515	3.35878	3.57143	29.1262	30.303	1.67939	0.465839	43.6893	51.5152	38.0153	39.441	0.970874	3.0303	12.9771	2.01863	1.69903	3.0303	1.83206	1.08696	0	0	0.305344	2.17391

## Sheet: Fig 3B
Identity	Subset	IFNy+IL4+IL10+IL17a+IL21+TNFa+	IFNy+IL4+IL10+IL17a+IL21+TNFa-	IFNy+IL4+IL10+IL17a+IL21-TNFa+	IFNy+IL4+IL10+IL17a+IL21-TNFa-	IFNy+IL4+IL10+IL17a-IL21+TNFa+	IFNy+IL4+IL10+IL17a-IL21+TNFa-	IFNy+IL4+IL10+IL17a-IL21-TNFa+	IFNy+IL4+IL10+IL17a-IL21-TNFa-	IFNy+IL4+IL10-IL17a+IL21+TNFa+	IFNy+IL4+IL10-IL17a+IL21+TNFa-	IFNy+IL4+IL10-IL17a+IL21-TNFa+	IFNy+IL4+IL10-IL17a+IL21-TNFa-	IFNy+IL4+IL10-IL17a-IL21+TNFa+	IFNy+IL4+IL10-IL17a-IL21+TNFa-	IFNy+IL4+IL10-IL17a-IL21-TNFa+	IFNy+IL4+IL10-IL17a-IL21-TNFa-	IFNy+IL4-IL10+IL17a+IL21+TNFa+	IFNy+IL4-IL10+IL17a+IL21+TNFa-	IFNy+IL4-IL10+IL17a+IL21-TNFa+	IFNy+IL4-IL10+IL17a+IL21-TNFa-	IFNy+IL4-IL10+IL17a-IL21+TNFa+	IFNy+IL4-IL10+IL17a-IL21+TNFa-	IFNy+IL4-IL10+IL17a-IL21-TNFa+	IFNy+IL4-IL10+IL17a-IL21-TNFa-	IFNy+IL4-IL10-IL17a+IL21+TNFa+	IFNy+IL4-IL10-IL17a+IL21+TNFa-	IFNy+IL4-IL10-IL17a+IL21-TNFa+	IFNy+IL4-IL10-IL17a+IL21-TNFa-	IFNy+IL4-IL10-IL17a-IL21+TNFa+	IFNy+IL4-IL10-IL17a-IL21+TNFa-	IFNy+IL4-IL10-IL17a-IL21-TNFa+	IFNy+IL4-IL10-IL17a-IL21-TNFa-	IFNy-IL4+IL10+IL17a+IL21+TNFa+	IFNy-IL4+IL10+IL17a+IL21+TNFa-	IFNy-IL4+IL10+IL17a+IL21-TNFa+	IFNy-IL4+IL10+IL17a+IL21-TNFa-	IFNy-IL4+IL10+IL17a-IL21+TNFa+	IFNy-IL4+IL10+IL17a-IL21+TNFa-	IFNy-IL4+IL10+IL17a-IL21-TNFa+	IFNy-IL4+IL10+IL17a-IL21-TNFa-	IFNy-IL4+IL10-IL17a+IL21+TNFa+	IFNy-IL4+IL10-IL17a+IL21+TNFa-	IFNy-IL4+IL10-IL17a+IL21-TNFa+	IFNy-IL4+IL10-IL17a+IL21-TNFa-	IFNy-IL4+IL10-IL17a-IL21+TNFa+	IFNy-IL4+IL10-IL17a-IL21+TNFa-	IFNy-IL4+IL10-IL17a-IL21-TNFa+	IFNy-IL4+IL10-IL17a-IL21-TNFa-
1	Tfh1_CCR7neg	0	0	0	0	0	0	0	0	0	0	0	0	0.56	0	2.23	0	0	0	0	0	0	0	1.12	0	0	0	0	0	1.68	0.56	36.3	10.1	0	0	0	0	0	0	0	0	0	0	0	0	0.56	0	0	0
2	Tfh1_CCR7neg	0	0	0	0	0	0	0	0	0	0	0	0	0	0	0.98	0	0	0	0	0	0.24	0	1.46	1.22	0	0	0	0	1.46	0	26.3	8.78	0	0	0	0	0	0	0	0.24	0	0	0	0	0.24	0	0.98	1.46
3	Tfh1_CCR7neg	0	0	0	0	0	0	0	0	0	0	0	0	0	0	0	0	0	0	0	0	0	0	0.68	0.34	0	0	0	0	2.04	0.34	37.1	8.16	0	0	0	0	0	0	0	0	0	0	0	0	0.34	0	1.02	0
4	Tfh1_CCR7neg	0	0	0	0	0	0	0	0	0	0	0	0	0	0	0	0	0	0	0	0	0	0	5.26	0	0	0	0	0	0	0	15.8	10.5	0	0	0	0	0	0	0	0	0	0	0	0	0	0	0	0
5	Tfh1_CCR7neg	0	0	0	0	0	0	0	0	0	0	0	0	0	0	0.71	0	0	0	0	0	0	0	0	0	0	0	0	0	2.14	0	27.9	7.14	0	0	0	0	0	0	0	0	0	0	0	0	0	0	0	1.43
6	Tfh1_CCR7neg	0	0	0	0	0	0	0	0	0	0	0	0	0.45	0	4.46	1.34	0	0	0	0	0.89	0	3.57	0	0	0	0	0	6.25	0.45	29.5	4.91	0	0	0	0	0	0	0	0	0	0	0	0	0	0	0.89	0
7	Tfh1_CCR7neg	0	0	0	0	0	0	0	0	0	0	0	0	0	0	1.9	0	0	0	0	0	0	0	0	0	0	0	0	0	2.53	0	40.5	11.4	0	0	0	0	0	0	0	0	0	0	0	0	0.63	0	1.9	0
8	Tfh1_CCR7neg	0	0	0	0	0	0	0	0	0	0	0	0	0	0	0	0	0	0	0	0	0	0	0	0	0	0	0	0	0	0.66	27.8	9.93	0	0	0	0	0	0	0	0	0	0	0	0	0	0	0	0
9	Tfh1_CCR7neg	0	0	0	0	0	0	0	0	0	0	0	0	0	0	0.76	0.76	0	0	0	0	0	0	0	2.27	0	0	0	0	0	0.76	20.5	5.3	0	0	0	0	0	0	0	0	0	0	0	0	0	0	1.52	0
10	Tfh1_CCR7neg	0	0	0	0	0	0	0	0	0	0	0	0	0	0	0	10	0	0	0	0	0	0	0	0	0	0	0	0	0	0	10	10	0	0	0	0	0	0	0	0	0	0	0	0	0	0	0	0
11	Tfh1_CCR7neg	0	0	0	0	0	0	0	0	0	0	0	0	0	0	12.5	4.69	0	0	0	0	0	0	0	0	0	0	0	0	0	0	40.6	12.5	0	0	0	0	0	0	0	0	0	0	0	0	0	0	1.56	0
1	Tfh1_CCR7pos	0	0	0	0	0	0	0	0	0	0	0	0	0	0	0	0	0	0	0	0	0.2	0	0.4	0	0	0	0	0	0.79	0	24.6	12.1	0	0	0	0	0	0	0	0	0	0	0	0	0	0	0	0.2
2	Tfh1_CCR7pos	0	0	0	0	0	0	0	0	0	0	0	0	0	0	0.15	0	0	0	0	0	0	0	1.02	0.95	0	0	0	0	1.17	0.29	24.7	10.1	0	0	0	0	0	0	0	0	0	0	0	0	0	0.15	0.22	0.22
3	Tfh1_CCR7pos	0	0	0	0	0	0	0	0	0	0	0	0	0.28	0	0.56	0	0	0	0	0	0	0	0.28	0	0	0	0	0	1.98	0	24.6	9.32	0	0	0	0	0	0	0	0	0	0	0	0	0	0	0.28	0
4	Tfh1_CCR7pos	0	0	0	0	0	0	0	0	0	0	0	0	0	0	0	0	0	0	0	0	0	0	0	0	0	0	0	0	0	0	29	10.1	0	0	0	0	0	0	0	0	0	0	0	0	0	0	0	0
5	Tfh1_CCR7pos	0	0	0	0	0	0	0.079	0	0	0	0	0	0.079	0	0.24	0.079	0	0	0	0	0	0	0.32	0	0	0	0	0	1.11	0.16	22.4	8.74	0	0	0	0	0	0	0	0	0	0	0	0	0	0	0.24	0.16
6	Tfh1_CCR7pos	0	0	0	0	0	0	0	0	0	0	0	0	0.15	0.075	1.12	0.075	0	0	0	0	0.075	0	1.42	0.37	0	0	0	0	6.27	0.22	28.6	6.2	0	0	0	0	0	0	0	0	0	0	0	0	0	0	0.15	0
7	Tfh1_CCR7pos	0	0	0	0	0	0	0	0	0	0	0	0	0.64	0	0	0.64	0	0	0	0	0.64	0	0	0	0	0	0	0	1.28	0.64	15.4	8.97	0	0	0	0	0	0	0	0	0	0	0	0	0	0	0.64	0
8	Tfh1_CCR7pos	0	0	0	0	0	0	0	0	0	0	0	0	0	0	0	0	0	0	0	0	0	0	0	0.18	0	0	0	0	0.92	0.18	26.7	5.52	0	0	0	0	0	0	0	0	0	0	0	0	0	0	0.18	0.18
9	Tfh1_CCR7pos	0	0	0	0	0	0.24	0	0	0	0	0	0	0	0	0.49	0	0	0	0	0	0	0	0.49	0.24	0	0	0	0	1.21	0	15.5	10.9	0	0	0	0	0	0	0	0	0	0	0	0	0	0	0.24	0
10	Tfh1_CCR7pos	0	0	0	0	0	0	0	0	0	0	0	0	0	0	0	0	0	0	0	0	0	0	0	0	0	0	0	0	0.8	0	10.4	6.4	0	0	0	0	0	0	0	0	0	0	0	0	0	0	0	0
11	Tfh1_CCR7pos	0	0	0	0	0	0	0	0	0	0	0	0	0	0	0	1.05	0	0	0	0	0	0	0	0	0	0	0	0	2.09	0	39.7	5.23	0	0	0	0	0	0	0	0	0	0	0	0	0	0	0	0
[truncated: 16 more columns]

## Sheet: Fig 6A-F
Day	Donor	AIMpos_pRBC	Tfh1CMofTfh	Tfh1EMofTfh	Tfh2ofTfh	Tfh17ofTfh	ICOS.CD38ofTfh1CM	ICOS.CD38ofTfh1EM	ICOS.CD38ofTfh2	ICOS.CD38ofTfh17	Ki67ofTfh1CM	Ki67ofTfh1EM	Ki67ofTfh2	Ki67ofTfh17
0	2005	0.000302138	0	0	0.0676133	0.20284	NA	NA	0	0	NA	NA	0	0
8	2005	0.00036695	0	0.0610874	0.244349	0	NA	0	25	NA	NA	0	0	NA
16	2005	0.00158497	0.37831	0.37831	0.252207	0.126103	50	33.3333	25	0	50	16.6667	25	0
36	2005	0.00208112	0.730519	0.284091	0.284091	0.243506	77.7778	57.1429	42.8571	0	38.8889	14.2857	14.2857	0
0	2006	0.000326112	0.0472144	0.0472144	0	0.236072	0	0	NA	0	0	0	NA	0
8	2006	0.000293186	0	0	0	0.294334	NA	NA	NA	0	NA	NA	NA	0
16	2006	0.00148416	0.74813	0.166251	0.124688	0.45719	83.3333	0	0	0	44.4444	0	0	0
36	2006	0.00136748	0.328716	0.281756	0.0939188	0.493073	78.5714	50	25	9.52381	35.7143	25	0	14.2857
0	2110	0.000120831	0	0.132979	0	0	NA	0	NA	NA	NA	0	NA	NA
8	2110	0	0	0	0	0	NA	NA	NA	NA	NA	NA	NA	NA
16	2110	0.00165731	1.43713	0	0.11976	0.239521	100	NA	0	0	58.3333	NA	0	0
36	2110	0.00517731	3.87347	0.516462	0.58102	0.322789	93.3333	100	44.4444	40	40	25	33.3333	20
0	3102	0.00119983	0.227101	0.227101	0.264951	0.605602	16.6667	0	0	6.25	0	16.6667	14.2857	0
8	3102	0.000730803	0.215827	0.0719424	0.215827	0.431655	0	100	0	0	0	0	0	0
16	3102	0.00220177	1.17962	0.268097	0.321716	0.482574	77.2727	100	33.3333	11.1111	72.7273	20	33.3333	0
36	3102	0.00457368	3.05097	0.646088	0.681981	0.897344	88.2353	72.2222	63.1579	16	51.7647	22.2222	21.0526	0
0	4207	0.00212246	0.579581	0.0891663	0.356665	1.87249	23.0769	0	12.5	4.7619	7.69231	0	12.5	2.38095
8	4207	0.000901583	0.385802	0.540123	0.308642	0.462963	0	14.2857	0	16.6667	0	14.2857	0	0
16	4207	0.00160602	1.43541	0.398724	0.318979	0.318979	100	100	50	0	77.7778	100	25	0
36	4207	0.00548914	4.81423	1.62219	0.418629	1.30822	90.2174	83.871	12.5	16	45.6522	22.5806	0	8
0	4210	0.00171306	0.617284	0.205761	0.411523	0.617284	22.2222	0	33.3333	11.1111	11.1111	0	0	22.2222
8	4210	0.000199263	0	0	0.143266	0	NA	NA	0	NA	NA	NA	0	NA
16	4210	0.00137004	0.737265	0.134048	0.268097	0.268097	72.7273	50	50	25	63.6364	50	50	0
36	4210	0.00890937	5.40712	1.59033	1.27226	0.381679	91.7647	88	75	33.3333	47.0588	48	30	0
0	1004	0.000698634	0.263809	0.115416	0.0989283	0.428689	12.5	14.2857	0	0	12.5	0	0	0
16	1004	0.00111242	0.877193	0.181488	0.241984	0.15124	51.7241	33.3333	0	0	34.4828	33.3333	0	0
36	1004	0.00178375	0.491493	0.151229	0.302457	0.680529	7.69231	0	0	0	0	0	0	0
0	2107	0.000816082	0.233645	0.0934579	0.140187	0.654206	0	0	33.3333	0	0	0	0	0
8	2107	0.000420372	0.21097	0.0527426	0.105485	0.21097	0	0	50	0	0	100	50	0
16	2107	0.00300697	2.62766	0.247893	0.198314	1.23946	96.2264	60	25	12	75.4717	0	0	8
36	2107	0.00694863	5.54421	1.51736	0.962941	1.05048	85.2632	59.6154	51.5152	11.1111	17.8947	11.5385	21.2121	2.77778
0	2111	0.000653892	0.247262	0.0353232	0.141293	0.211939	0	0	0	0	14.2857	0	0	0
8	2111	0.000556129	0.0717618	0.0358809	0.179404	0.287047	0	0	0	0	0	0	0	0
16	2111	0.00358929	2.11141	0.314465	0.628931	1.03324	89.3617	42.8571	17.8571	8.69565	56.383	21.4286	3.57143	2.17391
36	2111	0.00465718	2.71768	0.643662	0.446987	1.00125	86.1842	58.3333	28	8.92857	35.5263	27.7778	20	1.78571
0	3101	0.00128581	0.322953	0.184544	0.784314	1.33795	7.14286	12.5	0	0	0	0	0	0
8	3101	0.000573009	0.131976	0.0565611	0.395928	0.433635	14.2857	0	4.7619	0	14.2857	0	0	4.34783
16	3101	0.00398087	3.94822	0.469256	0.631068	1.16505	97.9508	89.6552	48.7179	9.72222	62.2951	55.1724	23.0769	5.55556
36	3101	0.00678089	5.95432	0.897227	1.98477	2.09353	92.0091	74.2424	50.6849	12.3377	42.4658	21.2121	18.4932	4.54545
0	4201	0.00126582	0.210765	0.243191	0.535019	0.42153	0	0	3.0303	11.5385	7.69231	0	6.06061	7.69231
8	4201	0.000540188	0.0639659	0.127932	0.149254	0.362473	0	0	28.5714	0	0	0	14.2857	0
16	4201	0.000637845	0.230681	0.11534	0.11534	0.403691	100	50	0	0	25	50	0	0
36	4201	0.003467	2.31367	0.474113	1.27062	0.62583	78.6885	40	25.3731	9.09091	17.2131	0	2.98507	0
0	4202	0.0036465	0.357754	0.279981	0.96438	2.20874	13.0435	22.2222	11.2903	8.4507	0	0	6.45161	0
8	4202	0.00241	0.400084	0.315856	0.989682	1.1792	21.0526	13.3333	12.766	3.57143	5.26316	0	4.25532	1.78571
36	4202	0.00249131	1.02581	0.463269	1.45599	1.0589	70.9677	14.2857	34.0909	6.25	29.0323	7.14286	6.81818	6.25
0	4206	0.00122598	0.0238152	0.119076	0.309598	0.833532	0	0	0	0	0	0	0	0
8	4206	0.00137172	0.13369	0.0763942	0.190985	0.954927	28.5714	0	0	0	0	0	0	2
16	4206	0.00268316	0.805215	0.0766871	0.53681	1.84049	33.3333	50	7.14286	4.16667	23.8095	0	0	0
36	4206	0.00509932	2.25319	0.385414	1.18589	2.10495	78.9474	76.9231	42.5	4.22535	46.0526	30.7692	12.5	0
0	1003	0.000757043	0.068918	0	0.137836	0.068918	0	NA	0	0	0	NA	0	0
16	1003	0.00293808	1.08011	0.270027	0.135014	0.225023	58.3333	16.6667	0	20	25	33.3333	0	0
16	1108	0.00100751	0.559006	0.124224	0.186335	0.186335	44.4444	100	0	33.3333	11.1111	0	0	0
0	2106	0.00177115	0.252207	0.126103	0.441362	0.672551	25	16.6667	0	3.125	25	16.6667	0	6.25
8	2106	0.001558	0.258844	0.345125	0.603969	0.431406	0	0	0	0	0	0	0	0
36	2106	0.00378696	1.25063	0.353714	0.568469	1.17484	89.899	53.5714	57.7778	6.45161	17.1717	3.57143	17.7778	1.07527
0	2109	7.92644e-05	0	0.102354	0	0	NA	0	NA	NA	NA	0	NA	NA
16	2109	0.00067382	0.397878	0.132626	0.132626	0.198939	66.6667	50	50	0	66.6667	50	50	33.3333
36	2109	0.0036792	1.85835	0.666199	0.56101	0.315568	86.7925	57.8947	56.25	0	33.9623	42.1053	12.5	11.1111
0	3104	0.00148072	0.268168	0.134084	0.50952	0.455886	0	20	10.5263	11.7647	0	20	21.0526	5.88235
8	3104	0.000937659	0.0665557	0.0998336	0.46589	0.46589	50	0	21.4286	7.14286	0	0	7.14286	0
16	3104	0.00444356	3.12678	0.397953	0.54008	0.341103	97.2727	64.2857	52.6316	16.6667	55.4545	28.5714	36.8421	0
36	3104	0.0121832	8.3931	1.49254	0.96918	0.251987	92.1478	76.6234	54	7.69231	62.3557	38.961	42	7.69231
0	4205	0.000482137	0.322373	0.0322373	0.161186	0.257898	90	100	0	0	30	100	0	0
16	4205	0.00135751	1.98638	0.283768	0.227015	0.794552	88.5714	40	75	0	80	40	25	14.2857
36	4205	0.00277596	2.26365	0.765646	0.699068	1.26498	72.0588	78.2609	42.8571	10.5263	50	39.1304	14.2857	7.89474
0	4208	0.00139043	0.485437	0.582524	0.291262	0.533981	10	8.33333	16.6667	0	10	0	16.6667	18.1818
16	4208	0.00256923	2.42285	0.408059	0.382555	0.739607	85.2632	62.5	26.6667	3.44828	73.6842	62.5	46.6667	6.89655
36	4208	0.00455409	3.32773	1.2437	0.97479	0.806723	88.8889	81.0811	62.069	8.33333	61.6162	40.5405	27.5862	0
0	5403	0.000735981	0.202977	0.090212	0.135318	0.090212	0	0	0	0	11.1111	0	0	0
8	5403	0.00246174	0.652133	0.279486	0.223589	0.260853	54.2857	13.3333	16.6667	7.14286	28.5714	13.3333	0	7.14286
16	5403	0.00457541	2.49698	0.120822	0.342328	0.362465	94.3548	66.6667	47.0588	22.2222	50	50	17.6471	5.55556
36	5403	0.00246491	1.08927	0.278959	0.385228	0.358661	84.1463	57.1429	44.8276	0	29.2683	9.52381	17.2414	0

## Sheet: Fig 7A-B & Sup10 
mero_totalIgG	mero_IgG1	mero_IgG2	mero_IgG3	mero_IgG4	mero_IgM	mero_c1q	mero_opa	mero_fcr2	mero_fcr3	Donor	AIMposTfh1CM_Tfhp	AIMposTfh1EM_Tfhp	AIMposTfh2_Tfhp	AIMposTfh17_Tfhp	AIMposALLTfh1_Tfhp	mero_score	Ki67Tfh1CM_Tfhp	Ki67Tfh1EM_Tfhp	Ki67Tfh2_Tfhp	Ki67Tfh17_Tfhp	Ki67ALLTfh1_Tfhp
0.44225	0.04815	-0.0256	0.62755	-0.11755	0.62205	0.0304	12.0632	0.04545	0.2549	1004	0.491493	0.151229	0.302457	0.680529	0.718336	1	0.529301	0.151229	0.226843	0.151229	0.680529
0.6697	0.29215	-0.01405	0.1433	-0.0877	1.6719	0.0375	11.7809	0.108	0.49165	2005	0.730519	0.284091	0.284091	0.243506	1.21753	3	0.892857	0.202922	0.36526	0.0811688	1.17695
0.4215	0.0437	-0.0312	-0.05945	-0.12655	0.7588	-0.1076	11.1221	0.08185	0.1312	2006	0.328716	0.281756	0.0939188	0.493073	0.75135	1	0.633952	0.211317	0.422634	0.164358	0.892228
0.7115	0.36115	0.00325	0.06375	-0.05045	2.13165	-0.01865	43.5827	0.10815	0.3627	2106	1.25063	0.353714	0.568469	1.17484	1.79384	4	0.555836	0.126326	0.745326	0.176857	0.745326
0.8001	0.41105	-0.01735	0.2965	-0.052	2.3486	0.1855	9.52821	0.06735	0.46815	2107	5.54421	1.51736	0.962941	1.05048	7.70353	5	1.69244	0.408521	0.787861	0.466881	2.21768
0.96725	0.94055	0.04025	0.3363	-0.09605	2.6468	0.3466	62.8156	0.2484	1.5432	2109	1.85835	0.666199	0.56101	0.315568	3.36606	11	1.50771	0.525947	1.12202	0.210379	2.17391
1.01375	1.4266	0.05645	0.165	-0.09645	1.8833	0.68255	12.3514	0.23695	1.5146	2110	3.87347	0.516462	0.58102	0.322789	4.77728	9	2.58231	0.322789	0.58102	0.322789	3.03422
0.57505	0.17545	0.0166	0.009	-0.13065	2.1426	0.08515	47.9351	0.09365	0.29605	2111	2.71768	0.643662	0.446987	1.00125	3.50438	5	1.10853	0.286072	0.6973	0.196674	1.41248
0.7314	0.34495	0.01985	0.0698	-0.0712	2.7176	0.0145	25.4674	0.0549	0.5871	3101	5.95432	0.897227	1.98477	2.09353	7.17781	6	1.9304	0.231104	0.570962	0.163132	2.22947
0.8316	0.58945	0.0359	0.1862	-0.10215	2.44825	0.2738	32.937	0.12825	1.4177	3102	3.05097	0.646088	0.681981	0.897344	3.80474	10	1.54343	0.430725	1.25628	0.323044	2.01005
0.89035	0.7747	0.00205	0.27215	-0.12345	1.8113	0.4237	51.7582	0.17825	1.57005	3104	8.3931	1.49254	0.96918	0.251987	10.5641	9	4.01241	1.00795	1.27932	0.426439	5.17542
0.5818	0.32	0.08745	0.7959	-0.07145	1.64265	0.3418	70.697	0.08165	0.5174	4201	2.31367	0.474113	1.27062	0.62583	2.86364	10	0.436184	0.0948227	0.531007	0.0568936	0.568936
0.54225	0.23945	-0.0218	0.09885	-0.0974	1.79595	0.1	41.2301	0.0593	0.3338	4202	1.02581	0.463269	1.45599	1.0589	1.62144	4	0.397088	0.099272	0.595632	0.231635	0.562541
0.63475	0.38575	0.0341	-0.0282	-0.08225	1.60645	0.15885	71.5792	0.066	0.708	4205	2.26365	0.765646	0.699068	1.26498	3.59521	8	0.998668	0.432756	0.732357	0.432756	1.53129
0.7978	0.66435	-0.03125	0.3463	-0.0802	2.4806	0.37185	23.35	0.091	0.4077	4206	2.25319	0.385414	1.18589	2.10495	2.75719	8	1.12659	0.148236	0.415061	0.0889416	1.30448
0.425	0.1305	0.00245	0.12205	-0.06295	2.45385	0.0265	19.4681	0.0635	0.2481	4207	4.81423	1.62219	0.418629	1.30822	6.59341	3	2.25013	0.470958	0.104657	0.261643	2.77342
0.50455	0.3793	-0.0109	0.14725	0.045	1.36115	0.0475	31.349	0.086	0.13045	4208	3.32773	1.2437	0.97479	0.806723	5.0084	6	1.88235	0.773109	1.17647	0.268908	2.85714
0.6814	0.4441	0.0422	0.08665	-0.0432	2.5827	0.0755	9.12826	0.1289	0.31195	4210	5.40712	1.59033	1.27226	0.381679	7.31552	5	2.8626	0.826972	1.01781	0.0636132	3.88041
0.5717	0.2071	-0.0261	0.28805	-0.06495	1.6617	0.07945	6.93442	0.04615	0.68095	5403	1.08927	0.278959	0.385228	0.358661	1.64718	4	0.53135	0.159405	0.597768	0.119554	0.783741

## Sheet: Sup 3E & 9B
ID	TEMRA_percentTfh	TCM_percentTfh	TEM_percentTfh	Day
1003	8.03	65	24.6	D0
2107	2.83	54.3	42.9	D0
2111	1.23	61.4	37.3	D0
4210	0.93	61.7	37.2	D0
3102	0.8	65.8	33.4	D0
2005	0.59	62	37.3	D0
4205	0.56	72.7	26.7	D0
3104	0.54	78.1	21.4	D0
2109	0.52	78.3	21.2	D0
4202	0.35	79	20.7	D0
4207	0.33	66.3	33.4	D0
1004	0.33	78.7	21	D0
4201	0.31	68.7	31	D0
4206	0.31	80.8	18.8	D0
5403	0.24	75.4	24.4	D0
4208	0.21	75.4	24.4	D0
3101	0.2	75.7	24	D0
2006	0.16	64.6	35.3	D0
2110	0.13	78.1	21.7	D0
4210	1.56	62.6	35.9	D16
3104	1.38	81.2	17.4	D16
3102	1.22	74.9	23.8	D16
2111	0.87	66.6	32.5	D16
2110	0.73	82	17.2	D16
2006	0.69	58.3	41	D16
5403	0.62	82.9	16.5	D16
2107	0.61	75.6	23.5	D16
2005	0.56	56.8	42.6	D16
3101	0.4	86	13.6	D16
4206	0.37	83.4	16.1	D16
1003	0.26	75.1	24.7	D16
4207	0.2	64.6	35.2	D16
1004	0.19	76.1	23.7	D16
4208	0.17	81	18.8	D16
4210	1.78	67.6	30.4	D36
2107	1.61	66.9	31.4	D36
3104	1.1	74	24.9	D36
2111	1.02	64.8	34.1	D36
2005	0.94	51	48.1	D36
2110	0.93	74.6	24.4	D36
4202	0.93	71.9	27.2	D36
2006	0.58	54.5	44.9	D36
4205	0.57	69.2	30.3	D36
3102	0.51	70	29.5	D36
4201	0.49	67.9	31.6	D36
4206	0.47	86.8	12.6	D36
4207	0.43	65.6	33.9	D36
1004	0.34	72.3	27.3	D36
4208	0.27	77.1	22.6	D36
3101	0.055	79.4	20.5	D36
2109	0	82.3	17.7	D36
2107	2.61	61.9	35.4	D8
3104	1.78	66.2	32	D8
3102	1.4	66.4	32.2	D8
4210	0.91	67.4	31.7	D8
5403	0.84	81.3	17.9	D8
2111	0.77	55.7	43.5	D8
2005	0.57	55.2	44.2	D8
2006	0.49	61.3	38.2	D8
4207	0.33	63.1	36.5	D8
3101	0.33	70.6	29.1	D8
4202	0.32	77.8	21.9	D8
4206	0.27	85.9	13.7	D8

## Sheet: Sup 4A-F
ID	granzB_Tfh1CCR7pos	SAP_Tfh1CCR7pos	nkg7_Tfh1CCR7pos	maf_Tfh1CCR7pos	TIGIT_Tfh1CCR7pos	granzK_Tfh1CCR7pos	granzB_Tfh1CCR7neg	SAP_Tfh1CCR7neg	nkg7_Tfh1CCR7neg	maf_Tfh1CCR7neg	TIGIT_Tfh1CCR7neg	granzK_Tfh1CCR7neg	granzB_Tfh2	SAP_Tfh2	nkg7_Tfh2	maf_Tfh2	TIGIT_Tfh2	granzK_Tfh2	granzB_Tfh17	SAP_Tfh17	nkg7_Tfh17	maf_Tfh17	TIGIT_Tfh17	granzK_Tfh17	Batch
2005	-12.3	1062	1607	4335	4166	197	-207	991	2314	4179	5438	334	106	931	1624	4949	4184	225	224	1176	1383	5468	3251	244	1
2006	2443	823	1988	4503	4483	236	2159	790	2769	4103	5350	309	2572	765	2243	4850	4932	252	2845	912	1843	5402	3696	225	1
2110	2504	1125	1997	5427	4807	308	2053	1097	2559	5487	5803	362	2445	814	1656	6365	3505	220	2822	1076	1489	6886	2851	132	1
3102	1134	885	2001	3929	4397	175	879	843	2659	3843	5395	307	1105	810	2126	4958	4629	128	1312	999	1940	5510	3985	218	1
4207	1814	831	1807	2787	3953	134	1826	872	3990	2565	5033	589	1952	771	2173	3591	4555	170	1996	952	1781	3899	3771	187	1
4210	1712	930	3045	5833	6129	283	1201	891	3992	5621	7215	427	1782	775	2990	7123	6056	301	1832	985	2780	8365	5269	366	1
1004	522	876	1568	2169	6333	323	888	837	3362	2044	8386	633	363	730	1682	2854	7090	298	672	923	1293	3045	5298	347	2
2107	2598	941	2447	2014	9154	345	2237	905	2340	2087	8985	295	2333	730	2203	2751	8344	331	2489	978	1498	3011	5455	270	2
2111	207	1310	1550	2026	5249	304	-228	1204	1823	2114	6790	263	124	1175	1709	2709	6282	222	198	1294	1451	2903	5497	243	2
3101	-7.69	1190	1930	2319	4729	454	1102	1175	6358	2166	6848	1528	-215	1103	1343	3226	4241	188	-116	1252	1045	3476	3037	237	2
4201	568	1082	2174	2058	6948	310	694	1062	3112	1917	8121	561	412	793	2391	2847	7868	313	300	1044	1597	2993	5350	249	2
4202	3164	1202	1985	1956	7325	458	2801	1101	2952	1947	8145	1009	3102	926	1592	2674	5998	302	3312	1135	1401	3184	5481	290	2
4206	309	1261	2028	1698	6188	295	404	1267	2322	1644	7488	248	293	980	2250	2182	6836	192	393	1214	1621	2470	4878	187	2
1003	1094	1900	3138	2779	7136	447	1186	1621	3717	2405	7473	395	1142	1288	3203	3284	9162	40.1	1139	1624	2990	3553	7527	-63.9	3
2109	-592	1517	2353	2660	5918	163	-418	1630	3942	2998	8066	311	-396	1398	2015	3370	5058	80.6	-551	1638	1563	3694	3924	86.6	3
3104	612	1450	2266	2733	6738	104	548	1400	3860	2680	8482	405	525	1286	2304	3321	6404	-18.3	377	1535	1927	3731	5396	34.1	3
4205	2361	1477	1938	2071	4873	24.6	2128	1442	2784	1821	4860	150	2418	1307	1572	2607	3671	-24.7	2295	1609	1170	2749	3005	1.93	3
4208	2420	1349	1968	2226	4606	157	3351	1460	5351	2253	6804	469	2434	1205	1932	3029	5061	-40.8	2584	1413	1814	3138	5201	3.75	3
5403	706	1396	2305	2852	4209	33.5	336	1385	3742	3018	6351	58.4	551	1158	2447	3344	4988	-96.6	672	1473	2118	3579	4045	-44.5	3

## Sheet: Sup 5C
Stim	Donor	tfh_cd4	tfh1CCR7POS_Tfh	tfh1CCR7NEG_Tfh	tfh2	tfh17
media	A	4.85031	39.9636	6.77746	17.1384	25.2921
PMA	A	6.78927	36.3291	8.10127	19.7468	24.8101
media	B	5.0018	48.0341	6.55308	22.5426	15.8585
PMA	B	6.36867	42.8571	11.8012	26.087	14.2857
media	C	14.058	43.1872	2.43989	28.1353	18.9887
PMA	C	15.4203	42.5719	4.73773	32.4196	12.8596
media	D	6.15212	35.6842	2.89474	18.0351	29.8772
PMA	D	6.11535	32.2884	5.4015	20.5932	27.0316
media	E	13.6911	30.4019	1.49839	13.0094	33.6367
PMA	E	13.5031	29.8329	2.38663	15.2745	32.6969
media	F	7.10308	30.5915	12.1106	12.2156	21.7711
PMA	F	10.3657	32.0407	11.3795	18.4361	19.5168
media	G	15.5864	27.6446	6.31171	15.0447	28.3145
PMA	G	22.4985	24.2715	7.285	20.5046	27.9318
media	H	5.55738	35.6264	14.1686	15.2164	18.0866
PMA	H	8.32741	27.4845	22.8261	22.205	13.354
media	I	8.43799	17.9837	21.1512	17.9155	27.0436
PMA	I	16.456	11.747	11.8976	25.1506	31.3253
media	J	8.79547	29.5956	7.75735	16.5809	28.5662
PMA	J	12.9169	31.1532	8.66322	20.4246	22.031
media	K	8.86268	18.3038	3.94061	24.6145	32.5528
PMA	K	12.2072	18.303	5.86406	29.0982	28.6095

## Sheet: Sup 5E
Subject	Tfh1.IFNy	Tfh2.IFNy	Tfh17.IFNy	Tfh1.IL4	Tfh2.IL4	Tfh17.IL4	Tfh1.IL10	Tfh2.IL10	Tfh17.IL10	Tfh1.IL17a	Tfh2.IL17a	Tfh17.IL17a	Tfh1.IL21	Tfh2.IL21	Tfh17.IL21	Tfh1.TNFa	Tfh2.TNFa	Tfh17.TNFa
A	52.2727	6.41026	1.02564	4.26136	4.48718	0	0.284091	0.641026	1.02564	0	0	2.5641	3.125	1.28205	5.12821	76.1364	63.4615	59.4872
B	37.5	0	0	0	7.14286	0	1.13636	0	4.34783	0	0	0	2.27273	0	4.34783	52.2727	28.5714	52.1739
C	33.7625	5.01044	0.526316	1.00143	9.70772	0.789474	0.643777	1.25261	1.05263	0	0	0.263158	2.43205	2.81837	2.89474	51.0014	37.7871	32.1053
D	45.6286	5.6338	1.33809	2.3612	7.39437	0.535236	3.50989	1.64319	2.76539	0	0	2.05174	12.5718	10.9155	10.2587	66.5603	38.7324	36.0393
E	18.5185	0	0	0.740741	6.34921	0	0.740741	0	0	0	0	2.91971	1.48148	7.93651	2.18978	46.6667	39.6825	45.9854
F	48.7555	3.10345	0	1.02489	16.5517	0.977199	1.61054	2.41379	1.62866	0	0	3.25733	3.66032	5.51724	3.25733	54.612	47.2414	34.8534
G	47.6137	1.38648	0.445293	1.45985	15.078	0.954198	3.98652	3.20624	2.22646	0	0	3.75318	3.59349	5.37262	4.58015	51.2633	44.2808	41.7939
H	51.0802	3.4965	0.581395	1.23457	9.79021	1.74419	0.771605	1.3986	0.581395	0	0	2.32558	5.24691	4.8951	8.13953	64.6605	45.8042	47.093
I	49.3671	0.299401	0.961538	3.16456	17.6647	2.40385	0.632911	0.598802	0.721154	0	0	5.76923	6.32911	4.19162	5.52885	53.481	38.3234	43.75
J	43.6963	0.842697	0.520833	0.286533	4.49438	0.520833	0.143266	0.561798	0.78125	0	0	3.125	1.57593	1.40449	1.30208	61.7479	48.3146	47.6562
K	39.8165	1.67939	0.465839	1.46789	12.9771	2.01863	2.01835	1.83206	1.08696	0	0.305344	2.17391	2.01835	3.35878	3.57143	45.5046	38.0153	39.441
